# Supplementary material for: Structure of the human astrovirus capsid spike in complex with the neonatal Fc receptor
Source: Nat Commun. 2025 Nov 3;16:9621. doi: 10.1038/s41467-025-65203-2 (PMC12583548; doi:10.1038/s41467-025-65203-2)
Supplement: Supplementary file 4 — Source data [file 41467_2025_65203_MOESM4_ESM.xlsx]

## Sheet: Figure 1a
Figure 1a																				Raw Data:
Raw data starting in column U																				Rep1 pH7
Immediately below is processed data that directly pertains to the figure																				Index	Color	Sensor Location	Sensor Type	Sensor Lot No	Sensor Info	Replicate Group	Baseline Loc.	Assoc. (Sample) Loc.	Sample ID	Dissoc. Loc.	Loading Loc.	Loading Sample ID	Loading Conc. (µg/ml)	Cycle	Conc. (nM)	Response	KD (M)	KD Error	ka (1/Ms)	ka Error	kdis (1/s)	kdis Error	Rmax	Rmax Error	kobs (1/s)	kobs Error	Req	Req/Rmax(%)	Full X^2
Binding kinetics data:																				0	-14261055	t1A3	SA (Streptavidin)			N/A	p1B15	p1B16	FcRn pH7	p1B15	p1B14	Spike1 pH7	1	1	1000	0.8248
HAstV1 spike + FcRn pH 7.0	KD (nM)	Ka (1/Ms)	Kd (1/s)	X2	R2					HAstV1 spike + FcRn pH 5.0	KD (nM)	Ka (1/Ms)	Kd (1/s)	X2	R2					1	-3721216	t1B3	SA (Streptavidin)			N/A	p1D15	p1D16	FcRn pH7	p1D15	p1D14	Spike1 pH7	1	1	500	0.6012	1.897e-07	1.022e-09	91690	448.1	0.01739	3.937e-05	0.8201	0.0018	0.06324	0.0002634	0.5945	72.5	0.2372
Rep1	189.7	91690	0.01739	0.2372	0.9975					Rep1	102.8	122100	0.01256	1.6223	0.995					2	-12144190	t1C3	SA (Streptavidin)			N/A	p1F15	p1F16	FcRn pH7	p1F15	p1F14	Spike1 pH7	1	1	250	0.3905	1.897e-07	1.022e-09	91690	448.1	0.01739	3.937e-05	0.7116	0.0023	0.04032	0.0001514	0.4046	56.9	0.2372
Rep2	164.5	102900	0.01692	0.3803	0.9953					Rep2	86.63	132600	0.01149	1.7888	0.9943					3	-12859347	t1E3	SA (Streptavidin)			N/A	p1J15	p1J16	FcRn pH7	p1J15	p1J14	Spike1 pH7	1	1	125	0.2415	1.897e-07	1.022e-09	91690	448.1	0.01739	3.937e-05	0.6606	0.0029	0.02885	9.538e-05	0.2624	39.7	0.2372
Rep3	210.9	86840	0.01832	0.1986	0.9976					Rep3	117.5	109400	0.01285	1.9342	0.9945					4	-24008	t1F3	SA (Streptavidin)			N/A	p1L15	p1L16	FcRn pH7	p1L15	p1L14	Spike1 pH7	1	1	62.5	0.1504	1.897e-07	1.022e-09	91690	448.1	0.01739	3.937e-05	0.6789	0.0037	0.02312	6.738e-05	0.1682	24.8	0.2372
Average	188.367	93810	0.0175433	0.272033	0.9968					Average	102.31	121367	0.0123	1.78177	0.9946
Std. Dev.	18.9662	6725.66	0.000581741	0.0781611	0.00106145					Std. Dev.	12.6074	9485.54	0.000584865	0.12743	0.000294392					SensorName: t1A3			SensorName: t1B3		SensorName: t1C3		SensorName: t1E3		SensorName: t1F3
																				Conc.	1000		Conc.	500	Conc.	250	Conc.	125	Conc.	62.5
Graphed data (one representative replicate):																				Start	0		Start	0	Start	0	Start	0	Start	0
pH 7.0	FcRn Concentration:									pH 5.0	FcRn Concentration:									Stop	119.8		Stop	119.8	Stop	119.8	Stop	119.8	Stop	119.8
Time (seconds):	500 nM	500 nM curve fit	250 nM	250 nM curve fit	125 nM	125 nM curve fit	62.5 nM	62.5 nM curve fit		Time (seconds):	500 nM	500 nM curve fit	250 nM	250 nM curve fit	125 nM	125 nM curve fit	62.5 nM	62.5 nM curve fit		Time1	Data1	Fit1	Data1	Fit1	Data1	Fit1	Data1	Fit1	Data1	Fit1
0	-0.00063	0	0.001165	0	0.003197	0	-0.00016	0		0	-0.0047	0	-0.00378	0	-0.00383	0	-0.00395	0		243.002	0.00379376	0	-0.000633745	0	0.00116486	0	0.00319726	0	-0.000162387	0
0.2	0.002052	0.007472	0.002799	0.003249	0.003592	0.00151	0.000224	0.000776		0.2	0.000805	0.017	-0.00083	0.007789	-0.00302	0.004016	-0.00421	0.002055		243.202	0.00902948	0	0.00205215	0.00747156	0.00279889	0.00324889	0.00359236	0.00150989	0.000224275	0.000776288
0.4	0.006954	0.014849	0.005295	0.006472	0.00494	0.003011	0.001406	0.001549		0.4	0.00829	0.033752	0.003724	0.015512	-0.00185	0.00801	-0.00325	0.004101		243.402	0.0162825	0	0.00695423	0.0148492	0.0052947	0.00647169	0.00493951	0.00301108	0.00140616	0.00154899
0.6	0.012068	0.022134	0.008369	0.009669	0.006751	0.004504	0.003101	0.002318		0.6	0.018236	0.050259	0.009398	0.023168	0.000638	0.011982	-0.00222	0.00614		243.602	0.0257136	0	0.0120682	0.0221342	0.00836922	0.0096686	0.00675127	0.00450364	0.00310067	0.00231813
0.8	0.017097	0.029328	0.011553	0.01284	0.008187	0.005988	0.003729	0.003084		0.8	0.029358	0.066525	0.015117	0.030758	0.003339	0.015932	-0.00153	0.00817		243.802	0.0355197	0	0.0170974	0.0293276	0.0115532	0.0128398	0.00818713	0.00598761	0.00372905	0.00308373
1	0.022582	0.036431	0.014541	0.015986	0.009667	0.007463	0.00441	0.003846		1	0.041943	0.082553	0.021169	0.038283	0.00611	0.01986	-0.0006	0.010192		244.002	0.0454893	0	0.0225819	0.0364305	0.014541	0.0159856	0.00966679	0.00746304	0.00441014	0.00384579
1.2	0.028789	0.043444	0.018275	0.019106	0.011521	0.00893	0.005321	0.004604		1.2	0.056206	0.098347	0.028366	0.045744	0.010161	0.023766	0.000628	0.012206		244.202	0.0566332	0	0.0287887	0.0434442	0.0182751	0.0191061	0.0115211	0.00892998	0.00532084	0.00460433
1.4	0.036663	0.05037	0.023279	0.022202	0.01423	0.010388	0.00661	0.005359		1.4	0.071807	0.11391	0.036744	0.053141	0.014447	0.02765	0.002598	0.014211		244.402	0.0701724	0	0.0366635	0.0503698	0.0232791	0.0222016	0.0142304	0.0103885	0.00660964	0.00535937
1.6	0.043662	0.057208	0.026708	0.025272	0.016599	0.011839	0.007481	0.006111		1.6	0.088938	0.129245	0.04489	0.060474	0.018487	0.031513	0.004777	0.016209		244.602	0.0832906	0	0.0436624	0.0572083	0.0267085	0.0252722	0.016599	0.0118386	0.00748074	0.00611093
1.8	0.049794	0.063961	0.03009	0.028318	0.018433	0.01328	0.008019	0.006859		1.8	0.105955	0.144357	0.052489	0.067744	0.023312	0.035355	0.005596	0.018198		244.802	0.0956225	0	0.0497938	0.0639609	0.0300896	0.0283181	0.0184328	0.0132804	0.00801923	0.00685902
2	0.057454	0.070629	0.035354	0.03134	0.020778	0.014714	0.008909	0.007604		2	0.123037	0.159247	0.060501	0.074952	0.028035	0.039175	0.007111	0.02018		245.002	0.109173	0	0.0574542	0.0706286	0.0353538	0.0313396	0.0207777	0.0147138	0.00890941	0.00760366
2.2	0.064881	0.077213	0.040019	0.034337	0.023177	0.016139	0.010256	0.008345		2.2	0.140428	0.17392	0.069462	0.082098	0.033031	0.042974	0.010414	0.022153		245.202	0.122375	0	0.0648815	0.0772126	0.040019	0.0343368	0.0231774	0.016139	0.0102564	0.00834486
2.4	0.071973	0.083714	0.043106	0.03731	0.025125	0.017556	0.011604	0.009083		2.4	0.157759	0.188378	0.078894	0.089183	0.038682	0.046751	0.01334	0.024119		245.402	0.134436	0	0.0719726	0.0837137	0.0431062	0.03731	0.0251253	0.0175561	0.0116036	0.00908265
2.6	0.078304	0.090133	0.04664	0.040259	0.027257	0.018965	0.012673	0.009817		2.6	0.17436	0.202625	0.087292	0.096207	0.044499	0.050508	0.015047	0.026077		245.602	0.1461	0	0.0783041	0.0901332	0.0466398	0.0402592	0.0272573	0.0189649	0.0126732	0.00981703
2.8	0.08532	0.096472	0.050672	0.043185	0.029646	0.020366	0.013852	0.010548		2.8	0.190077	0.216664	0.09563	0.103171	0.04905	0.054244	0.01829	0.028026		245.802	0.15848	0	0.0853197	0.096472	0.0506721	0.0431848	0.0296462	0.0203657	0.0138518	0.010548
3	0.091952	0.102731	0.053273	0.046087	0.031666	0.021758	0.015391	0.011276		3	0.206249	0.230498	0.105109	0.110075	0.05476	0.05796	0.021429	0.029968		246.002	0.17035	0	0.0919524	0.102731	0.0532731	0.0460869	0.0316658	0.0217584	0.0153915	0.0112756
3.2	0.097947	0.108912	0.055953	0.048966	0.033719	0.023143	0.015807	0.012		3.2	0.221451	0.244129	0.11279	0.116919	0.060276	0.061654	0.023545	0.031902		246.202	0.18143	0	0.0979468	0.108912	0.0559526	0.0489657	0.0337187	0.023143	0.0158072	0.0119999
3.4	0.103904	0.115014	0.058963	0.051821	0.035056	0.02452	0.016423	0.012721		3.4	0.235883	0.257562	0.121208	0.123705	0.065269	0.065328	0.025713	0.033829		246.402	0.19219	0	0.103904	0.115014	0.0589629	0.0518213	0.035056	0.0245198	0.0164233	0.0127208
3.6	0.110316	0.12104	0.061956	0.054654	0.037125	0.025889	0.017685	0.013438		3.6	0.250332	0.270798	0.129356	0.130433	0.069609	0.068982	0.028798	0.035747		246.602	0.202821	0	0.110316	0.12104	0.0619562	0.0546541	0.0371254	0.0258885	0.017685	0.0134384
3.8	0.116219	0.126991	0.064286	0.057464	0.038575	0.027249	0.01836	0.014153		3.8	0.264729	0.28384	0.1377	0.137103	0.074163	0.072616	0.030792	0.037658		246.802	0.213388	0	0.116219	0.126991	0.064286	0.057464	0.0385755	0.0272495	0.01836	0.0141527
4	0.121513	0.132866	0.06664	0.060251	0.039478	0.028603	0.018838	0.014864		4	0.278806	0.296692	0.145335	0.143716	0.078675	0.076229	0.032992	0.039561		247.002	0.223245	0	0.121513	0.132866	0.0666395	0.0602515	0.0394778	0.0286025	0.0188379	0.0148637
4.2	0.127539	0.138668	0.06885	0.063016	0.04075	0.029948	0.019423	0.015571		4.2	0.292787	0.309356	0.153485	0.150272	0.082415	0.079822	0.034948	0.041457		247.202	0.23337	0	0.127539	0.138668	0.0688496	0.0630165	0.04075	0.0299478	0.019423	0.0155714
4.4	0.132889	0.144397	0.071318	0.065759	0.042255	0.031285	0.020114	0.016276		4.4	0.30677	0.321835	0.161665	0.156772	0.086902	0.083396	0.037104	0.043344		247.402	0.242897	0	0.132889	0.144397	0.0713175	0.0657593	0.0422552	0.0312854	0.0201138	0.0162758
4.6	0.139149	0.150054	0.075435	0.06848	0.044104	0.032615	0.02111	0.016977		4.6	0.320311	0.334131	0.169068	0.163216	0.091025	0.086949	0.039105	0.045225		247.602	0.253409	0	0.139149	0.150054	0.0754352	0.0684801	0.0441037	0.0326153	0.0211101	0.016977
4.8	0.144663	0.155639	0.077811	0.071179	0.045972	0.033937	0.021902	0.017675		4.8	0.333355	0.346248	0.176085	0.169604	0.0948	0.090483	0.041007	0.047097		247.802	0.262723	0	0.144663	0.155639	0.0778108	0.0711791	0.0459722	0.0339375	0.0219022	0.017675
5	0.149698	0.161155	0.079641	0.073856	0.047621	0.035252	0.022506	0.01837		5	0.347181	0.358188	0.18342	0.175938	0.099756	0.093997	0.043122	0.048962		248.002	0.271478	0	0.149698	0.161155	0.0796414	0.0738563	0.047621	0.0352521	0.0225056	0.0183697
5.2	0.154856	0.166601	0.082955	0.076512	0.049112	0.036559	0.023172	0.019061		5.2	0.360666	0.369953	0.190682	0.182218	0.104504	0.097492	0.045467	0.05082		248.202	0.280422	0	0.154856	0.166601	0.0829555	0.0765121	0.0491116	0.0365591	0.023172	0.0190612
5.4	0.160994	0.171979	0.086118	0.079147	0.051081	0.037859	0.024521	0.01975		5.4	0.373476	0.381546	0.197723	0.188444	0.108002	0.100967	0.047969	0.05267		248.402	0.290146	0	0.160994	0.171979	0.0861182	0.0791466	0.0510805	0.0378586	0.0245206	0.0197496
5.6	0.16583	0.177289	0.088031	0.08176	0.052471	0.039151	0.025627	0.020435		5.6	0.386638	0.39297	0.204407	0.194616	0.112174	0.104423	0.049732	0.054512		248.602	0.298878	0	0.16583	0.177289	0.0880311	0.0817598	0.0524708	0.0391507	0.0256269	0.0204347
5.8	0.171021	0.182533	0.091429	0.084352	0.053443	0.040435	0.026489	0.021117		5.8	0.399074	0.404227	0.210957	0.200735	0.117132	0.10786	0.050975	0.056348		248.802	0.307495	0	0.171021	0.182533	0.0914293	0.0843522	0.053443	0.0404353	0.0264889	0.0211167
6	0.177135	0.18771	0.095198	0.086924	0.055291	0.041712	0.028279	0.021796		6	0.411255	0.415319	0.217972	0.206802	0.121335	0.111278	0.054394	0.058175		249.002	0.31659	0	0.177135	0.18771	0.0951982	0.0869236	0.0552914	0.0417125	0.0282786	0.0217956
6.2	0.182117	0.192823	0.09744	0.089474	0.056239	0.042982	0.029923	0.022471		6.2	0.423663	0.426249	0.225925	0.212817	0.126501	0.114677	0.05802	0.059996		249.202	0.324681	0	0.182117	0.192823	0.0974405	0.0894745	0.0562391	0.0429823	0.0299235	0.0224713
6.4	0.187956	0.197871	0.100986	0.092005	0.058101	0.044245	0.031634	0.023144		6.4	0.435857	0.437019	0.233155	0.21878	0.131935	0.118056	0.060542	0.061809		249.402	0.334135	0	0.187956	0.197871	0.100986	0.0920048	0.0581012	0.0442449	0.0316336	0.0231439
6.6	0.193028	0.202856	0.103901	0.094515	0.059761	0.0455	0.033402	0.023813		6.6	0.447351	0.447632	0.2398	0.224692	0.1361	0.121418	0.06325	0.063615		249.602	0.342416	0	0.193028	0.202856	0.103901	0.0945149	0.0597612	0.0455002	0.0334019	0.0238134
6.8	0.198348	0.207778	0.106343	0.097005	0.061966	0.046748	0.035074	0.02448		6.8	0.458829	0.45809	0.246911	0.230553	0.141085	0.12476	0.066217	0.065413		249.802	0.350325	0	0.198348	0.207778	0.106343	0.0970047	0.0619655	0.0467482	0.035074	0.0244798
7	0.204316	0.212638	0.109764	0.099475	0.063831	0.047989	0.03618	0.025143		7	0.470852	0.468395	0.254896	0.236364	0.146943	0.128084	0.06918	0.067204		250.002	0.358344	0	0.204316	0.212638	0.109764	0.0994746	0.0638309	0.0479891	0.0361795	0.0251431
7.2	0.210491	0.217437	0.11315	0.101925	0.065658	0.049223	0.037513	0.025803		7.2	0.481581	0.47855	0.262406	0.242125	0.151301	0.13139	0.072484	0.068989		250.202	0.366542	0	0.210491	0.217437	0.11315	0.101925	0.0656576	0.0492229	0.0375135	0.0258034
7.4	0.215178	0.222176	0.114463	0.104355	0.066707	0.050449	0.038493	0.026461		7.4	0.493735	0.488556	0.270725	0.247837	0.156633	0.134677	0.075744	0.070765		250.402	0.37401	0	0.215178	0.222176	0.114463	0.104355	0.0667075	0.0504495	0.0384935	0.0264606
7.6	0.219629	0.226855	0.116973	0.106766	0.067896	0.051669	0.038861	0.027115		7.6	0.505296	0.498415	0.278242	0.253499	0.161823	0.137946	0.07845	0.072535		250.602	0.380729	0	0.219629	0.226855	0.116973	0.106766	0.0678963	0.0516691	0.0388606	0.0271148
7.8	0.225651	0.231476	0.120081	0.109157	0.069403	0.052882	0.03973	0.027766		7.8	0.515153	0.508131	0.286072	0.259113	0.165271	0.141197	0.080676	0.074298		250.802	0.387841	0	0.225651	0.231476	0.120081	0.109157	0.0694034	0.0528816	0.0397304	0.027766
8	0.230203	0.236038	0.122128	0.11153	0.070029	0.054087	0.040672	0.028414		8	0.526	0.517705	0.293977	0.264679	0.16953	0.14443	0.084988	0.076053		251.002	0.394783	0	0.230203	0.236038	0.122128	0.11153	0.0700289	0.0540872	0.0406719	0.0284142
8.2	0.23404	0.240543	0.124073	0.113883	0.070764	0.055286	0.041019	0.029059		8.2	0.537242	0.527138	0.301441	0.270197	0.174728	0.147644	0.087588	0.077801		251.202	0.401136	0	0.23404	0.240543	0.124073	0.113883	0.0707642	0.0552859	0.0410186	0.0290594
8.4	0.237844	0.244992	0.127066	0.116217	0.071726	0.056478	0.041254	0.029702		8.4	0.546907	0.536434	0.30825	0.275668	0.178533	0.150841	0.089799	0.079543		251.402	0.407523	0	0.237844	0.244992	0.127066	0.116217	0.0717264	0.0564776	0.0412542	0.0297016
8.6	0.242532	0.249384	0.130065	0.118533	0.072993	0.057663	0.042229	0.030341		8.6	0.556414	0.545594	0.314705	0.281092	0.181706	0.154021	0.092586	0.081277		251.602	0.414086	0	0.242532	0.249384	0.130065	0.118533	0.0729933	0.0576625	0.0422295	0.0303408
8.8	0.246649	0.253722	0.13233	0.12083	0.074119	0.058841	0.043426	0.030977		8.8	0.565523	0.55462	0.321326	0.286469	0.18573	0.157182	0.094014	0.083004		251.802	0.4207	0	0.246649	0.253722	0.13233	0.12083	0.0741194	0.0588406	0.0434262	0.0309771
9	0.250354	0.258005	0.134759	0.123108	0.07452	0.060012	0.043879	0.03161		9	0.574859	0.563514	0.327389	0.2918	0.189581	0.160326	0.096249	0.084725		252.002	0.426981	0	0.250354	0.258005	0.134759	0.123108	0.07452	0.0600119	0.0438785	0.0316104
9.2	0.253955	0.262234	0.13685	0.125369	0.074817	0.061176	0.044359	0.032241		9.2	0.583011	0.572278	0.331982	0.297086	0.191904	0.163453	0.097618	0.086438		252.202	0.432902	0	0.253955	0.262234	0.13685	0.125369	0.0748175	0.0611765	0.0443593	0.0322409
9.4	0.25703	0.26641	0.138432	0.127611	0.07542	0.062334	0.044509	0.032868		9.4	0.590883	0.580915	0.337034	0.302326	0.194635	0.166562	0.098119	0.088145		252.402	0.438314	0	0.25703	0.26641	0.138432	0.127611	0.0754195	0.0623343	0.0445091	0.0328684
9.6	0.261143	0.270533	0.140932	0.129835	0.076154	0.063486	0.044489	0.033493		9.6	0.598322	0.589424	0.342215	0.307521	0.197122	0.169654	0.099017	0.089844		252.602	0.444076	0	0.261143	0.270533	0.140932	0.129835	0.0761536	0.0634855	0.0444894	0.033493
9.8	0.265421	0.274605	0.143029	0.132041	0.077509	0.06463	0.045511	0.034115		9.8	0.605949	0.59781	0.347204	0.312672	0.199516	0.172729	0.100899	0.091537		252.802	0.450276	0	0.265421	0.274605	0.143029	0.132041	0.0775091	0.0646301	0.0455114	0.0341148
10	0.268495	0.278625	0.144269	0.13423	0.07865	0.065768	0.045634	0.034734		10	0.61359	0.606073	0.351719	0.317778	0.202339	0.175787	0.102027	0.093223		253.002	0.455766	0	0.268495	0.278625	0.144269	0.13423	0.0786497	0.0657681	0.0456343	0.0347337
10.2	0.272344	0.282595	0.147055	0.1364	0.079914	0.0669	0.046024	0.03535		10.2	0.620685	0.614215	0.356601	0.32284	0.205024	0.178828	0.102843	0.094902		253.202	0.461269	0	0.272344	0.282595	0.147055	0.1364	0.0799138	0.0668995	0.0460245	0.0353497
10.4	0.277902	0.286515	0.15069	0.138554	0.082884	0.068024	0.048032	0.035963		10.4	0.628121	0.622238	0.361491	0.327859	0.207514	0.181852	0.104243	0.096575		253.402	0.467992	0	0.277902	0.286515	0.15069	0.138554	0.0828838	0.0680244	0.0480315	0.0359629
10.6	0.280998	0.290385	0.151394	0.14069	0.08423	0.069143	0.048971	0.036573		10.6	0.634726	0.630144	0.365389	0.332835	0.21001	0.184859	0.104255	0.098241		253.602	0.472985	0	0.280998	0.290385	0.151394	0.14069	0.0842301	0.0691429	0.0489713	0.0365732
10.8	0.284006	0.294208	0.153273	0.142809	0.085254	0.070255	0.049218	0.037181		10.8	0.642019	0.637934	0.368959	0.337769	0.212766	0.18785	0.103785	0.099899		253.802	0.47762	0	0.284006	0.294208	0.153273	0.142809	0.0852536	0.0702549	0.0492179	0.0371807
11	0.288849	0.297982	0.15575	0.144911	0.086702	0.071361	0.049994	0.037785		11	0.648186	0.645611	0.373343	0.34266	0.21467	0.190823	0.104475	0.101552		254.002	0.48258	0	0.288849	0.297982	0.15575	0.144911	0.086702	0.0713605	0.0499941	0.0377855
11.2	0.292503	0.301708	0.158004	0.146996	0.088114	0.07246	0.051094	0.038387		11.2	0.654318	0.653175	0.377843	0.347509	0.216694	0.193781	0.10559	0.103197		254.202	0.487674	0	0.292503	0.301708	0.158004	0.146996	0.0881137	0.0724598	0.0510942	0.0383874
11.4	0.296472	0.305388	0.160804	0.149065	0.089875	0.073553	0.052299	0.038987		11.4	0.66164	0.660629	0.382411	0.352316	0.220353	0.196722	0.107161	0.104836		254.402	0.493611	0	0.296472	0.305388	0.160804	0.149065	0.0898747	0.0735527	0.052299	0.0389866
11.6	0.299727	0.309022	0.16307	0.151117	0.090903	0.074639	0.052049	0.039583		11.6	0.667824	0.667973	0.386449	0.357082	0.222292	0.199647	0.1086	0.106469		254.602	0.498036	0	0.299727	0.309022	0.16307	0.151117	0.0909028	0.0746394	0.0520492	0.039583
11.8	0.303691	0.312609	0.165309	0.153152	0.092268	0.07572	0.053633	0.040177		11.8	0.673936	0.675211	0.390758	0.361808	0.224205	0.202555	0.109792	0.108095		254.802	0.502297	0	0.303691	0.312609	0.165309	0.153152	0.092268	0.0757198	0.0536325	0.0401766
12	0.307343	0.316152	0.168474	0.155171	0.092728	0.076794	0.054423	0.040768		12	0.68073	0.682342	0.39548	0.366492	0.227747	0.205447	0.11247	0.109714		255.002	0.507108	0	0.307343	0.316152	0.168474	0.155171	0.0927285	0.0767939	0.0544233	0.0407675
12.2	0.312253	0.31965	0.171863	0.157174	0.094884	0.077862	0.055957	0.041356		12.2	0.686802	0.68937	0.400928	0.371137	0.230961	0.208324	0.114677	0.111327		255.202	0.512765	0	0.312253	0.31965	0.171863	0.157174	0.0948842	0.0778619	0.0559575	0.0413557
12.4	0.314577	0.323105	0.17329	0.15916	0.095263	0.078924	0.056611	0.041941		12.4	0.693083	0.696294	0.40572	0.375742	0.233743	0.211184	0.116732	0.112933		255.402	0.517248	0	0.314577	0.323105	0.17329	0.15916	0.0952628	0.0789238	0.0566115	0.0419412
12.6	0.317483	0.326516	0.175876	0.161131	0.095463	0.079979	0.056931	0.042524		12.6	0.698946	0.703118	0.409801	0.380307	0.237154	0.214028	0.118138	0.114533		255.602	0.521417	0	0.317483	0.326516	0.175876	0.161131	0.095463	0.0799795	0.056931	0.0425239
12.8	0.322595	0.329884	0.179513	0.163086	0.096407	0.081029	0.058128	0.043104		12.8	0.704343	0.709842	0.414791	0.384833	0.240515	0.216857	0.119814	0.116126		255.802	0.526783	0	0.322595	0.329884	0.179513	0.163086	0.0964067	0.0810292	0.0581279	0.043104
13	0.325902	0.333209	0.181257	0.165025	0.097265	0.082073	0.059229	0.043681		13	0.710862	0.716467	0.419929	0.38932	0.243718	0.21967	0.122599	0.117713		256.002	0.531695	0	0.325902	0.333209	0.181257	0.165025	0.0972647	0.0820728	0.0592287	0.0436814
13.2	0.32886	0.336493	0.182839	0.166949	0.098311	0.08311	0.059144	0.044256		13.2	0.716829	0.722996	0.424354	0.393768	0.247212	0.222467	0.123736	0.119293		256.202	0.536533	0	0.32886	0.336493	0.182839	0.166949	0.0983109	0.0831104	0.0591442	0.0442561
13.4	0.33121	0.339736	0.184855	0.168857	0.09852	0.084142	0.058571	0.044828		13.4	0.722707	0.729429	0.429977	0.398179	0.250532	0.225249	0.125596	0.120867		256.402	0.539851	0	0.33121	0.339736	0.184855	0.168857	0.09852	0.084142	0.0585707	0.0448282
13.6	0.335104	0.342938	0.18661	0.17075	0.099451	0.085168	0.05933	0.045398		13.6	0.728549	0.735768	0.435031	0.402552	0.253342	0.228015	0.127716	0.122435		256.602	0.543589	0	0.335104	0.342938	0.18661	0.17075	0.0994512	0.0851677	0.0593296	0.0453977
13.8	0.33884	0.346099	0.188798	0.172628	0.100833	0.086188	0.06067	0.045964		13.8	0.735069	0.742015	0.440378	0.406887	0.25756	0.230767	0.129069	0.123997		256.802	0.548569	0	0.33884	0.346099	0.188798	0.172628	0.100833	0.0861875	0.0606698	0.0459645
14	0.342114	0.349221	0.191404	0.17449	0.102298	0.087201	0.061165	0.046529		14	0.741211	0.74817	0.445669	0.411185	0.261494	0.233502	0.130865	0.125552		257.002	0.55273	0	0.342114	0.349221	0.191404	0.17449	0.102298	0.0872015	0.0611651	0.0465287
14.2	0.345165	0.352304	0.19302	0.176338	0.103844	0.08821	0.062834	0.04709		14.2	0.746653	0.754235	0.450728	0.415446	0.264317	0.236223	0.132842	0.127101		257.202	0.556428	0	0.345165	0.352304	0.19302	0.176338	0.103844	0.0882096	0.0628344	0.0470903
14.4	0.347807	0.355348	0.194381	0.178171	0.104828	0.089212	0.063671	0.047649		14.4	0.752428	0.760212	0.455014	0.41967	0.267511	0.238928	0.133552	0.128644		257.402	0.559616	0	0.347807	0.355348	0.194381	0.178171	0.104828	0.0892119	0.063671	0.0476493
14.6	0.350434	0.358353	0.196156	0.179989	0.10576	0.090208	0.063887	0.048206		14.6	0.757017	0.766101	0.45883	0.423858	0.269897	0.241619	0.134442	0.13018		257.602	0.563371	0	0.350434	0.358353	0.196156	0.179989	0.10576	0.0902084	0.0638873	0.0482057
14.8	0.353264	0.361321	0.197702	0.181792	0.107185	0.091199	0.064795	0.04876		14.8	0.7625	0.771904	0.46301	0.428011	0.272067	0.244294	0.136694	0.13171		257.802	0.567152	0	0.353264	0.361321	0.197702	0.181792	0.107185	0.0911992	0.0647949	0.0487596
15	0.355538	0.364252	0.198799	0.183581	0.108794	0.092184	0.065203	0.049311		15	0.767031	0.777623	0.466496	0.432127	0.274824	0.246955	0.138223	0.133234		258.002	0.570237	0	0.355538	0.364252	0.198799	0.183581	0.108794	0.0921843	0.0652034	0.0493109
15.2	0.357426	0.367145	0.200814	0.185356	0.109586	0.093164	0.064755	0.04986		15.2	0.772399	0.783258	0.470564	0.436209	0.277765	0.249601	0.139862	0.134752		258.202	0.573403	0	0.357426	0.367145	0.200814	0.185356	0.109586	0.0931638	0.0647548	0.0498596
15.4	0.361363	0.370003	0.20335	0.187116	0.111822	0.094138	0.066556	0.050406		15.4	0.777229	0.78881	0.474582	0.440255	0.280048	0.252232	0.142366	0.136264		258.402	0.577629	0	0.361363	0.370003	0.20335	0.187116	0.111822	0.0941375	0.0665559	0.0504059
15.6	0.362981	0.372824	0.20383	0.188862	0.11313	0.095106	0.066748	0.05095		15.6	0.78185	0.794281	0.478742	0.444267	0.282308	0.254849	0.143873	0.13777		258.602	0.580482	0	0.362981	0.372824	0.20383	0.188862	0.11313	0.0951057	0.0667479	0.0509496
15.8	0.365572	0.37561	0.206024	0.190594	0.114038	0.096068	0.067115	0.051491		15.8	0.787049	0.799673	0.482596	0.448244	0.285376	0.257451	0.145623	0.13927		258.802	0.583582	0	0.365572	0.37561	0.206024	0.190594	0.114038	0.0960684	0.0671148	0.0514908
16	0.368551	0.378361	0.208278	0.192313	0.115069	0.097025	0.067487	0.052029		16	0.791142	0.804985	0.48621	0.452187	0.287425	0.260039	0.147662	0.140763		259.002	0.586856	0	0.368551	0.378361	0.208278	0.192313	0.115069	0.0970254	0.0674867	0.0520295
16.2	0.370713	0.381078	0.209355	0.194017	0.116411	0.097977	0.06803	0.052566		16.2	0.795861	0.81022	0.490586	0.456096	0.290518	0.262612	0.149503	0.142251		259.202	0.589696	0	0.370713	0.381078	0.209355	0.194017	0.116411	0.097977	0.0680296	0.0525657
16.4	0.373047	0.38376	0.211424	0.195708	0.116908	0.098923	0.067929	0.053099		16.4	0.800642	0.815378	0.493882	0.459972	0.293528	0.265171	0.151037	0.143732		259.402	0.593214	0	0.373047	0.38376	0.211424	0.195708	0.116908	0.0989231	0.0679287	0.0530994
16.6	0.376069	0.386408	0.213738	0.197385	0.117609	0.099864	0.067831	0.053631		16.6	0.804994	0.820461	0.498009	0.463814	0.296376	0.267716	0.153064	0.145208		259.602	0.596974	0	0.376069	0.386408	0.213738	0.197385	0.117609	0.0998638	0.067831	0.0536307
16.8	0.378991	0.389024	0.215079	0.199049	0.118721	0.100799	0.068359	0.05416		16.8	0.80965	0.82547	0.501935	0.467624	0.299152	0.270247	0.15451	0.146678		259.802	0.600002	0	0.378991	0.389024	0.215079	0.199049	0.118721	0.100799	0.0683592	0.0541595
17	0.381468	0.391606	0.216928	0.200699	0.119687	0.101729	0.068325	0.054686		17	0.814286	0.830405	0.505451	0.4714	0.301806	0.272763	0.155658	0.148142		260.002	0.603047	0	0.381468	0.391606	0.216928	0.200699	0.119687	0.101729	0.0683245	0.0546859
17.2	0.385449	0.394156	0.219398	0.202337	0.121201	0.102653	0.068875	0.05521		17.2	0.81877	0.835269	0.509869	0.475145	0.30483	0.275266	0.157676	0.149599		260.202	0.607112	0	0.385449	0.394156	0.219398	0.202337	0.121201	0.102653	0.0688746	0.0552099
17.4	0.387736	0.396674	0.220424	0.203961	0.121413	0.103573	0.069143	0.055731		17.4	0.823437	0.840061	0.514688	0.478857	0.308199	0.277755	0.160134	0.151051		260.402	0.609534	0	0.387736	0.396674	0.220424	0.203961	0.121413	0.103573	0.0691431	0.0557314
17.6	0.390452	0.39916	0.222153	0.205572	0.122064	0.104486	0.06995	0.056251		17.6	0.827603	0.844783	0.517905	0.482537	0.311514	0.28023	0.16079	0.152498		260.602	0.61218	0	0.390452	0.39916	0.222153	0.205572	0.122064	0.104486	0.0699504	0.0562506
17.8	0.393585	0.401615	0.224829	0.20717	0.123114	0.105395	0.070044	0.056767		17.8	0.83197	0.849436	0.522061	0.486186	0.314949	0.282691	0.16251	0.153938		260.802	0.615234	0	0.393585	0.401615	0.224829	0.20717	0.123114	0.105395	0.0700436	0.0567673
18	0.396917	0.404039	0.226651	0.208755	0.124411	0.106299	0.071211	0.057282		18	0.836203	0.854022	0.526231	0.489804	0.31753	0.285139	0.165409	0.155372		261.002	0.618478	0	0.396917	0.404039	0.226651	0.208755	0.124411	0.106299	0.0712115	0.0572817
18.2	0.398818	0.406433	0.227359	0.210327	0.124746	0.107197	0.070851	0.057794		18.2	0.839705	0.85854	0.529498	0.49339	0.320084	0.287573	0.166124	0.156801		261.202	0.621311	0	0.398818	0.406433	0.227359	0.210327	0.124746	0.107197	0.0708514	0.0577936
18.4	0.400974	0.408797	0.228819	0.211887	0.124386	0.10809	0.070046	0.058303		18.4	0.843848	0.862992	0.532546	0.496946	0.322973	0.289994	0.167583	0.158224		261.402	0.623037	0	0.400974	0.408797	0.228819	0.211887	0.124386	0.10809	0.0700458	0.0583033
18.6	0.40429	0.411131	0.230477	0.213434	0.125703	0.108978	0.070565	0.058811		18.6	0.846982	0.867379	0.535847	0.500471	0.325275	0.292401	0.169345	0.159641		261.602	0.625549	0	0.40429	0.411131	0.230477	0.213434	0.125703	0.108978	0.0705646	0.0588105
18.8	0.406513	0.413435	0.23154	0.214969	0.127076	0.10986	0.070826	0.059315		18.8	0.850029	0.871702	0.539087	0.503966	0.328241	0.294795	0.170709	0.161053		261.802	0.628483	0	0.406513	0.413435	0.23154	0.214969	0.127076	0.10986	0.0708258	0.0593155
19	0.408735	0.415711	0.233034	0.216492	0.127508	0.110738	0.070382	0.059818		19	0.853156	0.875962	0.54202	0.507431	0.33066	0.297175	0.171854	0.162459		262.002	0.630991	0	0.408735	0.415711	0.233034	0.216492	0.127508	0.110738	0.0703822	0.0598181
19.2	0.410792	0.417958	0.234095	0.218002	0.128231	0.111611	0.070707	0.060318		19.2	0.856458	0.880159	0.545225	0.510866	0.332466	0.299542	0.173406	0.163859		262.202	0.633357	0	0.410792	0.417958	0.234095	0.218002	0.128231	0.111611	0.0707068	0.0603183
19.4	0.41149	0.420177	0.235165	0.2195	0.129286	0.112478	0.071348	0.060816		19.4	0.859429	0.884295	0.548101	0.514272	0.335096	0.301896	0.174326	0.165254		262.402	0.634981	0	0.41149	0.420177	0.235165	0.2195	0.129286	0.112478	0.0713477	0.0608163
19.6	0.413295	0.422368	0.23691	0.220986	0.130005	0.113341	0.07137	0.061312		19.6	0.862124	0.888371	0.550951	0.517648	0.337433	0.304237	0.174882	0.166643		262.602	0.637888	0	0.413295	0.422368	0.23691	0.220986	0.130005	0.113341	0.07137	0.061312
19.8	0.415791	0.424531	0.238473	0.222461	0.131	0.114199	0.072164	0.061805		19.8	0.865127	0.892387	0.553675	0.520996	0.33932	0.306566	0.176366	0.168026		262.802	0.640515	0	0.415791	0.424531	0.238473	0.222461	0.131	0.114199	0.0721638	0.0618054
20	0.416991	0.426667	0.238805	0.223923	0.132019	0.115052	0.072826	0.062296		20	0.868049	0.896345	0.555829	0.524315	0.34212	0.308881	0.176666	0.169404		263.002	0.642926	0	0.416991	0.426667	0.238805	0.223923	0.132019	0.115052	0.0728257	0.0622965
20.2	0.417557	0.428776	0.239655	0.225374	0.131828	0.115899	0.072326	0.062785		20.2	0.871633	0.900244	0.558876	0.527605	0.345244	0.311183	0.177725	0.170776		263.202	0.644571	0	0.417557	0.428776	0.239655	0.225374	0.131828	0.115899	0.0723256	0.0627853
20.4	0.420799	0.430859	0.241921	0.226813	0.1334	0.116742	0.073514	0.063272		20.4	0.874285	0.904087	0.561717	0.530867	0.346656	0.313473	0.179378	0.172142		263.402	0.647512	0	0.420799	0.430859	0.241921	0.226813	0.1334	0.116742	0.0735142	0.0632719
20.6	0.422006	0.432916	0.242382	0.22824	0.134063	0.117581	0.074262	0.063756		20.6	0.877986	0.907873	0.565348	0.534101	0.348941	0.315749	0.180683	0.173504		263.602	0.649896	0	0.422006	0.432916	0.242382	0.22824	0.134063	0.117581	0.0742619	0.0637562
20.8	0.42406	0.434947	0.244364	0.229656	0.135519	0.118414	0.074983	0.064238		20.8	0.88124	0.911604	0.567777	0.537308	0.351034	0.318014	0.181521	0.174859		263.802	0.652689	0	0.42406	0.434947	0.244364	0.229656	0.135519	0.118414	0.0749832	0.0642384
21	0.426657	0.436952	0.245883	0.231061	0.136167	0.119242	0.075318	0.064718		21	0.885049	0.915281	0.571128	0.540486	0.353657	0.320265	0.183619	0.17621		264.002	0.655112	0	0.426657	0.436952	0.245883	0.231061	0.136167	0.119242	0.0753179	0.0647182
21.2	0.428626	0.438932	0.247035	0.232454	0.137045	0.120066	0.076588	0.065196		21.2	0.889044	0.918904	0.574728	0.543638	0.356433	0.322504	0.186299	0.177554		264.202	0.657733	0	0.428626	0.438932	0.247035	0.232454	0.137045	0.120066	0.0765884	0.0651959
21.4	0.430844	0.440887	0.248905	0.233836	0.137263	0.120885	0.076412	0.065671		21.4	0.89227	0.922473	0.577622	0.546763	0.358927	0.324731	0.188054	0.178894		264.402	0.659855	0	0.430844	0.440887	0.248905	0.233836	0.137263	0.120885	0.0764122	0.0656714
21.6	0.433767	0.442818	0.25152	0.235207	0.138184	0.121699	0.076937	0.066145		21.6	0.895654	0.925991	0.580354	0.54986	0.360774	0.326946	0.189739	0.180228		264.602	0.662359	0	0.433767	0.442818	0.25152	0.235207	0.138184	0.121699	0.0769372	0.0661446
21.8	0.435573	0.444724	0.251631	0.236567	0.138215	0.122509	0.07641	0.066616		21.8	0.899829	0.929457	0.584141	0.552931	0.363648	0.329148	0.191962	0.181556		264.802	0.663757	0	0.435573	0.444724	0.251631	0.236567	0.138215	0.122509	0.0764105	0.0666157
22	0.438138	0.446606	0.253259	0.237916	0.139005	0.123314	0.07701	0.067085		22	0.902515	0.932873	0.586736	0.555976	0.365546	0.331337	0.192806	0.182879		265.002	0.666497	0	0.438138	0.446606	0.253259	0.237916	0.139005	0.123314	0.0770098	0.0670846
22.2	0.440567	0.448465	0.254974	0.239255	0.139907	0.124114	0.076803	0.067551		22.2	0.905655	0.936239	0.589897	0.558995	0.367762	0.333515	0.194236	0.184197		265.202	0.668683	0	0.440567	0.448465	0.254974	0.239255	0.139907	0.124114	0.0768034	0.0675514
22.4	0.442825	0.450301	0.255795	0.240582	0.140374	0.12491	0.077338	0.068016		22.4	0.909079	0.939555	0.592961	0.561988	0.36983	0.335681	0.196344	0.18551		265.402	0.670104	0	0.442825	0.450301	0.255795	0.240582	0.140374	0.12491	0.077338	0.068016
22.6	0.444981	0.452113	0.256674	0.241899	0.141487	0.125701	0.076838	0.068478		22.6	0.91134	0.942823	0.595462	0.564955	0.371922	0.337834	0.196653	0.186817		265.602	0.671371	0	0.444981	0.452113	0.256674	0.241899	0.141487	0.125701	0.0768381	0.0684784
22.8	0.447096	0.453902	0.258869	0.243205	0.142217	0.126488	0.076964	0.068939		22.8	0.913633	0.946044	0.597349	0.567896	0.373812	0.339976	0.197961	0.188119		265.802	0.67365	0	0.447096	0.453902	0.258869	0.243205	0.142217	0.126488	0.0769635	0.0689388
23	0.449727	0.455669	0.260183	0.244501	0.143104	0.12727	0.077764	0.069397		23	0.916805	0.949217	0.600572	0.570813	0.375816	0.342106	0.199756	0.189416		266.002	0.675564	0	0.449727	0.455669	0.260183	0.244501	0.143104	0.12727	0.0777638	0.0693969
23.2	0.451203	0.457414	0.261436	0.245786	0.14407	0.128047	0.078371	0.069853		23.2	0.919073	0.952344	0.602736	0.573704	0.378274	0.344224	0.200295	0.190708		266.202	0.677555	0	0.451203	0.457414	0.261436	0.245786	0.14407	0.128047	0.078371	0.069853
23.4	0.452348	0.459137	0.262729	0.247061	0.144867	0.12882	0.078338	0.070307		23.4	0.921608	0.955425	0.604744	0.576571	0.380931	0.34633	0.20081	0.191994		266.402	0.679107	0	0.452348	0.459137	0.262729	0.247061	0.144867	0.12882	0.0783381	0.070307
23.6	0.454618	0.460838	0.264002	0.248326	0.145598	0.129589	0.079412	0.070759		23.6	0.924044	0.958461	0.606982	0.579413	0.382892	0.348424	0.202107	0.193275		266.602	0.680842	0	0.454618	0.460838	0.264002	0.248326	0.145598	0.129589	0.0794118	0.0707589
23.8	0.455767	0.462518	0.264976	0.249581	0.146398	0.130353	0.07991	0.071209		23.8	0.926503	0.961452	0.609467	0.58223	0.385322	0.350507	0.202869	0.194551		266.802	0.682441	0	0.455767	0.462518	0.264976	0.249581	0.146398	0.130353	0.0799098	0.0712087
24	0.45714	0.464177	0.266577	0.250826	0.147007	0.131113	0.080022	0.071656		24	0.92923	0.9644	0.611805	0.585024	0.388288	0.352579	0.204187	0.195822		267.002	0.684245	0	0.45714	0.464177	0.266577	0.250826	0.147007	0.131113	0.0800223	0.0716564
24.2	0.458487	0.465815	0.26724	0.25206	0.148141	0.131868	0.081094	0.072102		24.2	0.932069	0.967305	0.614916	0.587793	0.390142	0.354639	0.20615	0.197088		267.202	0.685969	0	0.458487	0.465815	0.26724	0.25206	0.148141	0.131868	0.081094	0.0721021
24.4	0.45972	0.467432	0.268081	0.253285	0.149408	0.132619	0.082229	0.072546		24.4	0.934137	0.970168	0.616619	0.590539	0.39171	0.356687	0.206484	0.198348		267.402	0.68752	0	0.45972	0.467432	0.268081	0.253285	0.149408	0.132619	0.0822292	0.0725457
24.6	0.460362	0.469029	0.269966	0.2545	0.15006	0.133366	0.082901	0.072987		24.6	0.936231	0.972988	0.618691	0.593261	0.393785	0.358724	0.207172	0.199604		267.602	0.689639	0	0.460362	0.469029	0.269966	0.2545	0.15006	0.133366	0.082901	0.0729872
24.8	0.462929	0.470606	0.272134	0.255705	0.150906	0.134108	0.084334	0.073427		24.8	0.938358	0.975768	0.6212	0.595959	0.395509	0.36075	0.20909	0.200855		267.802	0.692199	0	0.462929	0.470606	0.272134	0.255705	0.150906	0.134108	0.0843342	0.0734267
25	0.463422	0.472163	0.272012	0.2569	0.150896	0.134847	0.084766	0.073864		25	0.940896	0.978506	0.623428	0.598635	0.398231	0.362764	0.210495	0.2021		268.002	0.693328	0	0.463422	0.472163	0.272012	0.2569	0.150896	0.134847	0.0847664	0.0738642
25.2	0.464073	0.473701	0.273397	0.258086	0.150678	0.135581	0.084697	0.0743		25.2	0.942998	0.981205	0.625037	0.601288	0.40011	0.364768	0.211502	0.20334		268.202	0.694884	0	0.464073	0.473701	0.273397	0.258086	0.150678	0.135581	0.0846971	0.0742997
25.4	0.466484	0.475219	0.27506	0.259262	0.151486	0.13631	0.085177	0.074733		25.4	0.944695	0.983864	0.627572	0.603918	0.401836	0.36676	0.212924	0.204576		268.402	0.696529	0	0.466484	0.475219	0.27506	0.259262	0.151486	0.13631	0.0851771	0.0747331
25.6	0.468004	0.476718	0.275483	0.260429	0.152889	0.137036	0.086231	0.075165		25.6	0.947194	0.986485	0.63083	0.606525	0.40421	0.368741	0.214631	0.205806		268.602	0.698681	0	0.468004	0.476718	0.275483	0.260429	0.152889	0.137036	0.0862308	0.0751646
25.8	0.468846	0.478198	0.275782	0.261587	0.153315	0.137757	0.086265	0.075594		25.8	0.949028	0.989067	0.633305	0.60911	0.406867	0.370711	0.215814	0.207032		268.802	0.700695	0	0.468846	0.478198	0.275782	0.261587	0.153315	0.137757	0.0862654	0.0755941
26	0.470651	0.47966	0.2773	0.262735	0.154783	0.138474	0.086636	0.076022		26	0.950971	0.991611	0.635306	0.611673	0.407853	0.37267	0.217511	0.208252		269.002	0.702851	0	0.470651	0.47966	0.2773	0.262735	0.154783	0.138474	0.0866363	0.0760215
26.2	0.471945	0.481103	0.277541	0.263874	0.155425	0.139187	0.086743	0.076447		26.2	0.953268	0.994119	0.637918	0.614213	0.409657	0.374619	0.219075	0.209468		269.202	0.703638	0	0.471945	0.481103	0.277541	0.263874	0.155425	0.139187	0.0867427	0.0764471
26.4	0.47396	0.482529	0.278995	0.265004	0.156861	0.139896	0.087098	0.076871		26.4	0.954582	0.996589	0.64025	0.616732	0.411685	0.376556	0.219932	0.210679		269.402	0.705907	0	0.47396	0.482529	0.278995	0.265004	0.156861	0.139896	0.0870981	0.0768706
26.6	0.476472	0.483936	0.280521	0.266124	0.158215	0.140601	0.087023	0.077292		26.6	0.956525	0.999024	0.642709	0.61923	0.41348	0.378483	0.221597	0.211885		269.602	0.708463	0	0.476472	0.483936	0.280521	0.266124	0.158215	0.140601	0.0870226	0.0772922
26.8	0.47702	0.485325	0.280689	0.267236	0.159104	0.141302	0.087577	0.077712		26.8	0.959087	1.00142	0.645239	0.621706	0.415665	0.380399	0.223245	0.213086		269.802	0.709956	0	0.47702	0.485325	0.280689	0.267236	0.159104	0.141302	0.0875774	0.0777119
27	0.47781	0.486698	0.281062	0.268339	0.159993	0.141999	0.087472	0.07813		27	0.961177	1.00379	0.648305	0.62416	0.418335	0.382305	0.224229	0.214282		270.002	0.711072	0	0.47781	0.486698	0.281062	0.268339	0.159993	0.141999	0.0874715	0.0781296
27.2	0.479829	0.488052	0.283165	0.269433	0.160495	0.142692	0.087885	0.078545		27.2	0.962935	1.00612	0.651052	0.626594	0.419958	0.384199	0.225917	0.215473		270.202	0.712855	0	0.479829	0.488052	0.283165	0.269433	0.160495	0.142692	0.0878846	0.0785454
27.4	0.480729	0.48939	0.283511	0.270518	0.161642	0.14338	0.087896	0.078959		27.4	0.96582	1.00841	0.653793	0.629007	0.421466	0.386084	0.228221	0.21666		270.402	0.714028	0	0.480729	0.48939	0.283511	0.270518	0.161642	0.14338	0.0878962	0.0789592
27.6	0.48101	0.490711	0.283729	0.271594	0.161337	0.144065	0.08707	0.079371		27.6	0.968446	1.01067	0.656386	0.631399	0.424032	0.387958	0.229579	0.217842		270.602	0.713893	0	0.48101	0.490711	0.283729	0.271594	0.161337	0.144065	0.08707	0.0793712
27.8	0.4822	0.492016	0.285706	0.272662	0.162071	0.144746	0.086518	0.079781		27.8	0.97021	1.0129	0.659307	0.63377	0.425677	0.389821	0.230672	0.219019		270.802	0.715291	0	0.4822	0.492016	0.285706	0.272662	0.162071	0.144746	0.0865178	0.0797812
28	0.484071	0.493304	0.286684	0.273721	0.163424	0.145423	0.087792	0.080189		28	0.972895	1.0151	0.662417	0.636121	0.427621	0.391674	0.233307	0.220191		271.002	0.716374	0	0.484071	0.493304	0.286684	0.273721	0.163424	0.145423	0.0877916	0.0801894
28.2	0.484944	0.494576	0.286743	0.274772	0.16412	0.146096	0.088762	0.080596		28.2	0.975518	1.01726	0.665703	0.638452	0.430313	0.393517	0.234921	0.221358		271.202	0.717443	0	0.484944	0.494576	0.286743	0.274772	0.16412	0.146096	0.088762	0.0805957
28.4	0.485013	0.495831	0.28778	0.275814	0.163348	0.146765	0.088418	0.081		28.4	0.977356	1.01939	0.667182	0.640763	0.431976	0.39535	0.235187	0.222521		271.402	0.717759	0	0.485013	0.495831	0.28778	0.275814	0.163348	0.146765	0.0884182	0.0810001
28.6	0.48565	0.497072	0.288687	0.276848	0.163216	0.147431	0.088834	0.081403		28.6	0.979293	1.02149	0.669142	0.643054	0.433522	0.397173	0.236187	0.223679		271.602	0.717683	0	0.48565	0.497072	0.288687	0.276848	0.163216	0.147431	0.0888338	0.0814026
28.8	0.486555	0.498296	0.289698	0.277874	0.162925	0.148092	0.089598	0.081803		28.8	0.980795	1.02357	0.670969	0.645326	0.435672	0.398985	0.237297	0.224833		271.802	0.717981	0	0.486555	0.498296	0.289698	0.277874	0.162925	0.148092	0.0895984	0.0818033
29	0.487286	0.499505	0.290781	0.278891	0.163019	0.14875	0.090156	0.082202		29	0.982372	1.02561	0.67269	0.647578	0.437499	0.400787	0.238417	0.225982		272.002	0.719153	0	0.487286	0.499505	0.290781	0.278891	0.163019	0.14875	0.0901556	0.0822022
29.2	0.488661	0.500699	0.291727	0.279901	0.163633	0.149404	0.091203	0.082599		29.2	0.984802	1.02761	0.674544	0.649811	0.438949	0.40258	0.239936	0.227126		272.202	0.720566	0	0.488661	0.500699	0.291727	0.279901	0.163633	0.149404	0.0912029	0.0825991
29.4	0.489147	0.501878	0.291756	0.280902	0.164218	0.150054	0.091958	0.082994		29.4	0.986447	1.0296	0.675943	0.652024	0.440651	0.404362	0.240174	0.228266		272.402	0.720919	0	0.489147	0.501878	0.291756	0.280902	0.164218	0.150054	0.0919585	0.0829943
29.6	0.490156	0.503042	0.293145	0.281895	0.16441	0.150701	0.092549	0.083388		29.6	0.987435	1.03155	0.677275	0.654219	0.441878	0.406134	0.241096	0.229401		272.602	0.722252	0	0.490156	0.503042	0.293145	0.281895	0.16441	0.150701	0.0925495	0.0833876
29.8	0.492244	0.504192	0.294595	0.28288	0.164877	0.151343	0.093981	0.083779		29.8	0.988796	1.03347	0.678965	0.656394	0.443152	0.407897	0.24269	0.230531		272.802	0.723762	0	0.492244	0.504192	0.294595	0.28288	0.164877	0.151343	0.0939806	0.0837792
30	0.493364	0.505327	0.294647	0.283857	0.165737	0.151982	0.094618	0.084169		30	0.991031	1.03537	0.680564	0.658551	0.444632	0.40965	0.243332	0.231657		273.002	0.725369	0	0.493364	0.505327	0.294647	0.283857	0.165737	0.151982	0.0946181	0.0841689
30.2	0.494274	0.506447	0.295224	0.284826	0.166352	0.152618	0.095392	0.084557		30.2	0.992377	1.03723	0.681039	0.66069	0.446802	0.411393	0.24324	0.232778		273.202	0.726935	0	0.494274	0.506447	0.295224	0.284826	0.166352	0.152618	0.0953922	0.0845568
30.4	0.496526	0.507554	0.297205	0.285788	0.168041	0.153249	0.09643	0.084943		30.4	0.994023	1.03907	0.682683	0.66281	0.448536	0.413127	0.244273	0.233895		273.402	0.729298	0	0.496526	0.507554	0.297205	0.285788	0.168041	0.153249	0.0964304	0.0849429
30.6	0.498037	0.508647	0.297409	0.286742	0.168613	0.153877	0.097269	0.085327		30.6	0.996026	1.04089	0.684305	0.664912	0.449907	0.41485	0.245699	0.235007		273.602	0.730486	0	0.498037	0.508647	0.297409	0.286742	0.168613	0.153877	0.0972693	0.0853273
30.8	0.498429	0.509726	0.29807	0.287688	0.169256	0.154502	0.097731	0.08571		30.8	0.998237	1.04268	0.685668	0.666996	0.452355	0.416565	0.246737	0.236115		273.802	0.731986	0	0.498429	0.509726	0.29807	0.287688	0.169256	0.154502	0.0977307	0.0857099
31	0.499796	0.510791	0.299174	0.288626	0.169741	0.155123	0.097608	0.086091		31	0.999709	1.04444	0.686528	0.669062	0.453297	0.41827	0.247836	0.237219		274.002	0.733516	0	0.499796	0.510791	0.299174	0.288626	0.169741	0.155123	0.0976085	0.0860907
31.2	0.501821	0.511843	0.30046	0.289558	0.170941	0.15574	0.098765	0.08647		31.2	1.0011	1.04617	0.68821	0.67111	0.454353	0.419965	0.249301	0.238318		274.202	0.73473	0	0.501821	0.511843	0.30046	0.289558	0.170941	0.15574	0.0987651	0.0864697
31.4	0.503029	0.512882	0.301455	0.290481	0.171796	0.156354	0.098628	0.086847		31.4	1.00255	1.04788	0.689801	0.673141	0.455877	0.421651	0.250712	0.239412		274.402	0.736452	0	0.503029	0.512882	0.301455	0.290481	0.171796	0.156354	0.0986283	0.086847
31.6	0.505227	0.513908	0.302854	0.291397	0.17259	0.156964	0.098555	0.087223		31.6	1.00489	1.04957	0.692204	0.675154	0.458368	0.423327	0.252874	0.240502		274.602	0.737909	0	0.505227	0.513908	0.302854	0.291397	0.17259	0.156964	0.0985555	0.0872226
31.8	0.506654	0.514921	0.303775	0.292306	0.174087	0.15757	0.09932	0.087596		31.8	1.00725	1.05123	0.69437	0.67715	0.460064	0.424995	0.253825	0.241588		274.802	0.739571	0	0.506654	0.514921	0.303775	0.292306	0.174087	0.15757	0.0993205	0.0875964
32	0.506642	0.515921	0.303975	0.293207	0.174296	0.158174	0.09907	0.087969		32	1.00926	1.05286	0.696233	0.679129	0.461981	0.426653	0.255128	0.242669		275.002	0.739793	0	0.506642	0.515921	0.303975	0.293207	0.174296	0.158174	0.0990702	0.0879685
32.2	0.508068	0.516909	0.304995	0.294102	0.174455	0.158773	0.098477	0.088339		32.2	1.01058	1.05447	0.699041	0.681091	0.464164	0.428301	0.257271	0.243746		275.202	0.740682	0	0.508068	0.516909	0.304995	0.294102	0.174455	0.158773	0.0984775	0.0883389
32.4	0.509194	0.517884	0.305538	0.294989	0.175176	0.15937	0.098956	0.088708		32.4	1.01239	1.05606	0.700745	0.683037	0.465526	0.429941	0.258819	0.244819		275.402	0.741765	0	0.509194	0.517884	0.305538	0.294989	0.175176	0.15937	0.0989559	0.0887076
32.6	0.509422	0.518847	0.305965	0.295869	0.175741	0.159962	0.098744	0.089075		32.6	1.01385	1.05763	0.701699	0.684965	0.467713	0.431572	0.259204	0.245887		275.602	0.741976	0	0.509422	0.518847	0.305965	0.295869	0.175741	0.159962	0.098744	0.0890746
32.8	0.509874	0.519797	0.3072	0.296742	0.175633	0.160552	0.098294	0.08944		32.8	1.01344	1.05917	0.702972	0.686877	0.468966	0.433193	0.259662	0.246951		275.802	0.742879	0	0.509874	0.519797	0.3072	0.296742	0.175633	0.160552	0.0982944	0.0894399
33	0.511347	0.520736	0.307665	0.297607	0.176404	0.161138	0.098723	0.089803		33	1.01442	1.06069	0.70526	0.688772	0.470101	0.434806	0.260977	0.248011		276.002	0.743697	0	0.511347	0.520736	0.307665	0.297607	0.176404	0.161138	0.0987225	0.0898035
33.2	0.511133	0.521663	0.30757	0.298466	0.176755	0.161721	0.098629	0.090165		33.2	1.01584	1.06219	0.706862	0.690652	0.47186	0.436409	0.261795	0.249066		276.202	0.743746	0	0.511133	0.521663	0.30757	0.298466	0.176755	0.161721	0.0986289	0.0901654
33.4	0.510957	0.522579	0.308203	0.299318	0.176104	0.1623	0.098074	0.090526		33.4	1.01693	1.06366	0.707801	0.692515	0.473553	0.438004	0.261986	0.250117		276.402	0.744165	0	0.510957	0.522579	0.308203	0.299318	0.176104	0.1623	0.0980737	0.0905256
33.6	0.511329	0.523483	0.308665	0.300164	0.176024	0.162876	0.098493	0.090884		33.6	1.01775	1.06512	0.709321	0.694362	0.47464	0.43959	0.263237	0.251164		276.602	0.744818	0	0.511329	0.523483	0.308665	0.300164	0.176024	0.162876	0.098493	0.0908842
33.8	0.511863	0.524375	0.309138	0.301002	0.176763	0.163448	0.099384	0.091241		33.8	1.01876	1.06655	0.711181	0.696193	0.476368	0.441167	0.263707	0.252207		276.802	0.745367	0	0.511863	0.524375	0.309138	0.301002	0.176763	0.163448	0.0993844	0.0912412
34	0.51249	0.525257	0.310014	0.301834	0.177357	0.164018	0.100012	0.091596		34	1.01941	1.06796	0.712461	0.698008	0.477864	0.442735	0.264759	0.253246		277.002	0.747056	0	0.51249	0.525257	0.310014	0.301834	0.177357	0.164018	0.100012	0.0915964
34.2	0.513151	0.526127	0.310367	0.302659	0.178045	0.164584	0.100932	0.09195		34.2	1.0213	1.06935	0.713732	0.699808	0.479554	0.444295	0.26627	0.25428		277.202	0.747926	0	0.513151	0.526127	0.310367	0.302659	0.178045	0.164584	0.100932	0.0919501
34.4	0.513669	0.526986	0.310435	0.303477	0.17818	0.165147	0.10112	0.092302		34.4	1.02303	1.07072	0.714778	0.701593	0.481033	0.445846	0.26684	0.25531		277.402	0.748574	0	0.513669	0.526986	0.310435	0.303477	0.17818	0.165147	0.10112	0.0923021
34.6	0.51413	0.527835	0.310968	0.304289	0.178099	0.165706	0.101769	0.092653		34.6	1.02299	1.07207	0.715172	0.703362	0.481594	0.447388	0.267005	0.256336		277.602	0.749123	0	0.51413	0.527835	0.310968	0.304289	0.178099	0.165706	0.101769	0.0926525
34.8	0.515616	0.528673	0.312253	0.305094	0.178643	0.166263	0.102748	0.093001		34.8	1.02414	1.07341	0.716904	0.705116	0.482336	0.448922	0.269091	0.257358		277.802	0.750834	0	0.515616	0.528673	0.312253	0.305094	0.178643	0.166263	0.102748	0.0930013
35	0.516627	0.5295	0.312734	0.305893	0.179515	0.166816	0.103785	0.093348		35	1.02566	1.07472	0.718152	0.706855	0.483564	0.450447	0.26979	0.258376		278.002	0.751767	0	0.516627	0.5295	0.312734	0.305893	0.179515	0.166816	0.103785	0.0933484
35.2	0.51727	0.530317	0.313785	0.306685	0.180396	0.167366	0.104109	0.093694		35.2	1.02699	1.07601	0.718956	0.708579	0.48527	0.451964	0.269872	0.259389		278.202	0.752267	0	0.51727	0.530317	0.313785	0.306685	0.180396	0.167366	0.104109	0.093694
35.4	0.519283	0.531124	0.315112	0.307471	0.180793	0.167913	0.104735	0.094038		35.4	1.02842	1.07728	0.720479	0.710288	0.48629	0.453472	0.271275	0.260399		278.402	0.753821	0	0.519283	0.531124	0.315112	0.307471	0.180793	0.167913	0.104735	0.094038
35.6	0.520446	0.53192	0.31581	0.308251	0.181606	0.168456	0.105776	0.09438		35.6	1.03024	1.07854	0.721873	0.711983	0.487616	0.454972	0.272492	0.261405		278.602	0.754667	0	0.520446	0.53192	0.31581	0.308251	0.181606	0.168456	0.105776	0.0943804
35.8	0.521721	0.532707	0.31722	0.309024	0.181995	0.168997	0.106342	0.094721		35.8	1.03193	1.07977	0.722808	0.713663	0.489468	0.456464	0.272696	0.262406		278.802	0.75593	0	0.521721	0.532707	0.31722	0.309024	0.181995	0.168997	0.106342	0.0947212
36	0.522505	0.533483	0.318164	0.309791	0.18254	0.169534	0.106338	0.09506		36	1.03341	1.08099	0.723994	0.715329	0.490496	0.457947	0.27418	0.263403		279.002	0.756704	0	0.522505	0.533483	0.318164	0.309791	0.18254	0.169534	0.106338	0.0950604
36.2	0.524277	0.53425	0.318447	0.310552	0.183413	0.170069	0.106565	0.095398		36.2	1.03498	1.0822	0.726009	0.71698	0.491878	0.459422	0.275872	0.264397		279.202	0.757147	0	0.524277	0.53425	0.318447	0.310552	0.183413	0.170069	0.106565	0.0953981
36.4	0.525512	0.535007	0.320012	0.311307	0.184208	0.1706	0.107131	0.095734		36.4	1.03673	1.08338	0.727617	0.718617	0.493563	0.460889	0.27652	0.265386		279.402	0.75808	0	0.525512	0.535007	0.320012	0.311307	0.184208	0.1706	0.107131	0.0957342
36.6	0.527045	0.535755	0.3218	0.312056	0.184787	0.171128	0.106589	0.096069		36.6	1.03804	1.08454	0.728855	0.72024	0.494519	0.462348	0.277688	0.266372		279.602	0.758991	0	0.527045	0.535755	0.3218	0.312056	0.184787	0.171128	0.106589	0.0960687
36.8	0.527895	0.536494	0.321729	0.312799	0.184704	0.171653	0.106006	0.096402		36.8	1.03876	1.08569	0.729914	0.72185	0.495453	0.463799	0.278125	0.267353		279.802	0.759567	0	0.527895	0.536494	0.321729	0.312799	0.184704	0.171653	0.106006	0.0964017
37	0.528248	0.537223	0.321543	0.313536	0.184661	0.172175	0.104789	0.096733		37	1.04005	1.08682	0.730877	0.723445	0.497048	0.465241	0.278754	0.268331		280.002	0.759107	0	0.528248	0.537223	0.321543	0.313536	0.184661	0.172175	0.104789	0.0967332
37.2	0.529581	0.537942	0.323129	0.314267	0.184985	0.172694	0.104688	0.097063		37.2	1.04133	1.08794	0.732325	0.725027	0.497958	0.466676	0.280439	0.269304		280.202	0.759832	0	0.529581	0.537942	0.323129	0.314267	0.184985	0.172694	0.104688	0.0970632
37.4	0.530732	0.538653	0.323845	0.314992	0.185332	0.173211	0.104072	0.097392		37.4	1.04259	1.08904	0.73339	0.726595	0.498536	0.468103	0.282286	0.270274		280.402	0.761062	0	0.530732	0.538653	0.323845	0.314992	0.185332	0.173211	0.104072	0.0973916
37.6	0.531097	0.539355	0.323699	0.315712	0.185748	0.173724	0.103602	0.097718		37.6	1.04413	1.09012	0.734464	0.72815	0.499668	0.469522	0.282791	0.27124		280.602	0.762203	0	0.531097	0.539355	0.323699	0.315712	0.185748	0.173724	0.103602	0.0977185
37.8	0.531582	0.540048	0.324179	0.316425	0.185313	0.174234	0.102957	0.098044		37.8	1.04438	1.09119	0.735744	0.729691	0.50041	0.470933	0.283128	0.272201		280.802	0.762748	0	0.531582	0.540048	0.324179	0.316425	0.185313	0.174234	0.102957	0.0980439
38	0.532631	0.540733	0.323889	0.317133	0.185672	0.174741	0.102682	0.098368		38	1.04537	1.09224	0.737618	0.731219	0.501588	0.472336	0.285354	0.273159		281.002	0.76343	0	0.532631	0.540733	0.323889	0.317133	0.185672	0.174741	0.102682	0.0983678
38.2	0.532832	0.541408	0.323894	0.317835	0.186315	0.175246	0.102079	0.09869		38.2	1.04761	1.09328	0.739363	0.732734	0.502747	0.473731	0.286201	0.274113		281.202	0.764463	0	0.532832	0.541408	0.323894	0.317835	0.186315	0.175246	0.102079	0.0986902
38.4	0.533976	0.542076	0.324643	0.318531	0.186333	0.175747	0.101812	0.099011		38.4	1.04837	1.0943	0.739556	0.734236	0.503809	0.475119	0.286543	0.275064		281.402	0.76572	0	0.533976	0.542076	0.324643	0.318531	0.186333	0.175747	0.101812	0.0990111
38.6	0.534189	0.542735	0.324501	0.319222	0.186686	0.176246	0.101846	0.099331		38.6	1.04882	1.09531	0.740754	0.735725	0.504257	0.476498	0.28716	0.27601		281.602	0.766348	0	0.534189	0.542735	0.324501	0.319222	0.186686	0.176246	0.101846	0.0993305
38.8	0.534658	0.543385	0.324492	0.319908	0.187046	0.176741	0.102084	0.099649		38.8	1.0506	1.0963	0.742766	0.737201	0.505948	0.477871	0.288313	0.276953		281.802	0.767164	0	0.534658	0.543385	0.324492	0.319908	0.187046	0.176741	0.102084	0.0996485
39	0.535466	0.544028	0.32628	0.320587	0.187882	0.177234	0.102292	0.099965		39	1.05176	1.09728	0.743739	0.738665	0.507401	0.479235	0.288895	0.277892		282.002	0.768248	0	0.535466	0.544028	0.32628	0.320587	0.187882	0.177234	0.102292	0.099965
39.2	0.536811	0.544662	0.326913	0.321262	0.189091	0.177724	0.103391	0.10028		39.2	1.05346	1.09824	0.745177	0.740116	0.50844	0.480592	0.290114	0.278827		282.202	0.76947	0	0.536811	0.544662	0.326913	0.321262	0.189091	0.177724	0.103391	0.10028
39.4	0.537596	0.545288	0.327647	0.321931	0.190175	0.178212	0.105543	0.100594		39.4	1.05495	1.09919	0.746332	0.741555	0.509775	0.481942	0.290801	0.279758		282.402	0.771004	0	0.537596	0.545288	0.327647	0.321931	0.190175	0.178212	0.105543	0.100594
39.6	0.537195	0.545907	0.328364	0.322594	0.190313	0.178696	0.105882	0.100906		39.6	1.05561	1.10012	0.747386	0.742981	0.511182	0.483284	0.291502	0.280685		282.602	0.771297	0	0.537195	0.545907	0.328364	0.322594	0.190313	0.178696	0.105882	0.100906
39.8	0.539415	0.546518	0.33069	0.323253	0.191672	0.179178	0.107505	0.101216		39.8	1.05733	1.10104	0.749603	0.744395	0.512726	0.484618	0.29308	0.281609		282.802	0.772918	0	0.539415	0.546518	0.33069	0.323253	0.191672	0.179178	0.107505	0.101216
40	0.54034	0.547121	0.330965	0.323906	0.193019	0.179656	0.108646	0.101526		40	1.05913	1.10195	0.750986	0.745797	0.513854	0.485945	0.293858	0.282529		283.002	0.773802	0	0.54034	0.547121	0.330965	0.323906	0.193019	0.179656	0.108646	0.101526
40.2	0.54064	0.547716	0.332206	0.324553	0.193507	0.180133	0.109394	0.101834		40.2	1.06052	1.10285	0.752036	0.747187	0.515468	0.487265	0.294418	0.283446		283.202	0.774263	0	0.54064	0.547716	0.332206	0.324553	0.193507	0.180133	0.109394	0.101834
40.4	0.541861	0.548304	0.333697	0.325196	0.193631	0.180606	0.109721	0.10214		40.4	1.06152	1.10373	0.753279	0.748565	0.516554	0.488578	0.295499	0.284358		283.402	0.774972	0	0.541861	0.548304	0.333697	0.325196	0.193631	0.180606	0.109721	0.10214
40.6	0.542693	0.548885	0.334121	0.325833	0.193943	0.181077	0.11018	0.102445		40.6	1.06232	1.10459	0.754142	0.749931	0.51709	0.489883	0.296848	0.285267		283.602	0.775264	0	0.542693	0.548885	0.334121	0.325833	0.193943	0.181077	0.11018	0.102445
40.8	0.543206	0.549458	0.334846	0.326465	0.194299	0.181544	0.110287	0.102749		40.8	1.06326	1.10545	0.755246	0.751286	0.5192	0.491181	0.297212	0.286172		283.802	0.775728	0	0.543206	0.549458	0.334846	0.326465	0.194299	0.181544	0.110287	0.102749
41	0.543862	0.550024	0.335594	0.327093	0.194038	0.18201	0.110148	0.103051		41	1.06368	1.10629	0.756025	0.752629	0.520241	0.492472	0.298353	0.287074		284.002	0.775942	0	0.543862	0.550024	0.335594	0.327093	0.194038	0.18201	0.110148	0.103051
41.2	0.544918	0.550583	0.335938	0.327715	0.194304	0.182472	0.110554	0.103352		41.2	1.06495	1.10712	0.757889	0.75396	0.521908	0.493755	0.300122	0.287972		284.202	0.77604	0	0.544918	0.550583	0.335938	0.327715	0.194304	0.182472	0.110554	0.103352
41.4	0.544506	0.551135	0.335843	0.328332	0.194263	0.182932	0.110194	0.103651		41.4	1.06551	1.10794	0.75846	0.75528	0.522665	0.495032	0.300054	0.288867		284.402	0.776142	0	0.544506	0.551135	0.335843	0.328332	0.194263	0.182932	0.110194	0.103651
41.6	0.545455	0.55168	0.336326	0.328944	0.194478	0.183389	0.109935	0.103949		41.6	1.06675	1.10875	0.76017	0.756588	0.524443	0.496301	0.301036	0.289757		284.602	0.776519	0	0.545455	0.55168	0.336326	0.328944	0.194478	0.183389	0.109935	0.103949
41.8	0.546053	0.552218	0.336134	0.329551	0.194107	0.183844	0.110111	0.104246		41.8	1.06732	1.10955	0.761606	0.757886	0.525758	0.497563	0.302231	0.290645		284.802	0.776602	0	0.546053	0.552218	0.336134	0.329551	0.194107	0.183844	0.110111	0.104246
42	0.54618	0.55275	0.335785	0.330154	0.193832	0.184296	0.110056	0.104541		42	1.06872	1.11033	0.762943	0.759172	0.527545	0.498819	0.302871	0.291528		285.002	0.776475	0	0.54618	0.55275	0.335785	0.330154	0.193832	0.184296	0.110056	0.104541
42.2	0.546894	0.553275	0.336392	0.330751	0.193397	0.184745	0.109642	0.104835		42.2	1.06957	1.1111	0.764208	0.760447	0.52771	0.500067	0.303773	0.292408		285.202	0.776794	0	0.546894	0.553275	0.336392	0.330751	0.193397	0.184745	0.109642	0.104835
42.4	0.547924	0.553793	0.335863	0.331344	0.193245	0.185192	0.109841	0.105127		42.4	1.0705	1.11186	0.765379	0.761711	0.52853	0.501308	0.305146	0.293285		285.402	0.776759	0	0.547924	0.553793	0.335863	0.331344	0.193245	0.185192	0.109841	0.105127
42.6	0.547978	0.554304	0.335299	0.331932	0.19348	0.185636	0.10976	0.105419		42.6	1.07169	1.11261	0.766135	0.762964	0.529665	0.502543	0.305742	0.294158		285.602	0.777299	0	0.547978	0.554304	0.335299	0.331932	0.19348	0.185636	0.10976	0.105419
42.8	0.548456	0.55481	0.336261	0.332515	0.193597	0.186078	0.109957	0.105708		42.8	1.07219	1.11335	0.767075	0.764207	0.530301	0.503771	0.306301	0.295027		285.802	0.777588	0	0.548456	0.55481	0.336261	0.332515	0.193597	0.186078	0.109957	0.105708
43	0.548984	0.555308	0.336497	0.333094	0.194115	0.186517	0.110011	0.105997		43	1.0733	1.11408	0.768297	0.765439	0.530629	0.504992	0.307695	0.295893		286.002	0.777553	0	0.548984	0.555308	0.336497	0.333094	0.194115	0.186517	0.110011	0.105997
43.2	0.549258	0.555801	0.336137	0.333668	0.195426	0.186954	0.111059	0.106284		43.2	1.07417	1.11479	0.769586	0.76666	0.531506	0.506206	0.307878	0.296756		286.202	0.778002	0	0.549258	0.555801	0.336137	0.333668	0.195426	0.186954	0.111059	0.106284
43.4	0.549667	0.556287	0.337098	0.334237	0.196058	0.187388	0.111524	0.10657		43.4	1.07491	1.1155	0.770597	0.767871	0.532258	0.507413	0.308204	0.297615		286.402	0.778951	0	0.549667	0.556287	0.337098	0.334237	0.196058	0.187388	0.111524	0.10657
43.6	0.550873	0.556768	0.337671	0.334802	0.19649	0.18782	0.112254	0.106855		43.6	1.07579	1.1162	0.772148	0.769072	0.533097	0.508614	0.309654	0.29847		286.602	0.779896	0	0.550873	0.556768	0.337671	0.334802	0.19649	0.18782	0.112254	0.106855
43.8	0.552403	0.557242	0.338722	0.335362	0.197708	0.188249	0.11371	0.107138		43.8	1.07707	1.11688	0.773278	0.770262	0.534142	0.509808	0.309954	0.299322		286.802	0.781621	0	0.552403	0.557242	0.338722	0.335362	0.197708	0.188249	0.11371	0.107138
44	0.552901	0.55771	0.339232	0.335918	0.197794	0.188675	0.113566	0.10742		44	1.07757	1.11756	0.773334	0.771442	0.534697	0.510995	0.309703	0.300171		287.002	0.782307	0	0.552901	0.55771	0.339232	0.335918	0.197794	0.188675	0.113566	0.10742
44.2	0.553488	0.558173	0.340294	0.336469	0.198435	0.189099	0.113593	0.1077		44.2	1.07862	1.11823	0.774462	0.772612	0.535576	0.512176	0.311347	0.301016		287.202	0.782625	0	0.553488	0.558173	0.340294	0.336469	0.198435	0.189099	0.113593	0.1077
44.4	0.554455	0.558629	0.34042	0.337016	0.199166	0.189521	0.113815	0.10798		44.4	1.07926	1.11888	0.774931	0.773772	0.536314	0.51335	0.311879	0.301858		287.402	0.783832	0	0.554455	0.558629	0.34042	0.337016	0.199166	0.189521	0.113815	0.10798
44.6	0.554088	0.55908	0.341438	0.337558	0.199701	0.189941	0.113944	0.108258		44.6	1.08029	1.11953	0.775379	0.774922	0.537276	0.514518	0.312217	0.302697		287.602	0.785241	0	0.554088	0.55908	0.341438	0.337558	0.199701	0.189941	0.113944	0.108258
44.8	0.555167	0.559525	0.342772	0.338096	0.200647	0.190357	0.114218	0.108535		44.8	1.08163	1.12017	0.777027	0.776062	0.539353	0.515679	0.313708	0.303532		287.802	0.786659	0	0.555167	0.559525	0.342772	0.338096	0.200647	0.190357	0.114218	0.108535
45	0.555256	0.559965	0.342264	0.33863	0.200671	0.190772	0.114133	0.10881		45	1.08236	1.1208	0.777818	0.777192	0.540947	0.516834	0.314934	0.304363		288.002	0.787178	0	0.555256	0.559965	0.342264	0.33863	0.200671	0.190772	0.114133	0.10881
45.2	0.55521	0.560399	0.342603	0.339159	0.201153	0.191184	0.113805	0.109084		45.2	1.08313	1.12142	0.778318	0.778312	0.543075	0.517982	0.315274	0.305192		288.202	0.787583	0	0.55521	0.560399	0.342603	0.339159	0.201153	0.191184	0.113805	0.109084
45.4	0.555477	0.560828	0.343564	0.339685	0.201459	0.191594	0.113863	0.109357		45.4	1.08367	1.12203	0.778436	0.779423	0.543234	0.519124	0.315521	0.306017		288.402	0.788436	0	0.555477	0.560828	0.343564	0.339685	0.201459	0.191594	0.113863	0.109357
45.6	0.555813	0.561251	0.343863	0.340206	0.201826	0.192001	0.113874	0.109629		45.6	1.08518	1.12263	0.779652	0.780525	0.544707	0.52026	0.317389	0.306838		288.602	0.789188	0	0.555813	0.561251	0.343863	0.340206	0.201826	0.192001	0.113874	0.109629
45.8	0.55606	0.561669	0.344968	0.340722	0.202006	0.192406	0.114497	0.109899		45.8	1.08658	1.12322	0.780257	0.781617	0.546479	0.521389	0.318361	0.307657		288.802	0.789831	0	0.55606	0.561669	0.344968	0.340722	0.202006	0.192406	0.114497	0.109899
46	0.556278	0.562081	0.34575	0.341235	0.201423	0.192809	0.114137	0.110169		46	1.08758	1.1238	0.781088	0.782699	0.547433	0.522513	0.319188	0.308472		289.002	0.789982	0	0.556278	0.562081	0.34575	0.341235	0.201423	0.192809	0.114137	0.110169
46.2	0.556712	0.562489	0.345381	0.341744	0.202079	0.193209	0.114406	0.110437		46.2	1.08823	1.12438	0.78219	0.783772	0.548045	0.523629	0.320857	0.309284		289.202	0.789951	0	0.556712	0.562489	0.345381	0.341744	0.202079	0.193209	0.114406	0.110437
46.4	0.556469	0.562891	0.345757	0.342248	0.202361	0.193608	0.11437	0.110703		46.4	1.08863	1.12495	0.783066	0.784837	0.549314	0.52474	0.321133	0.310092		289.402	0.789723	0	0.556469	0.562891	0.345757	0.342248	0.202361	0.193608	0.11437	0.110703
46.6	0.556987	0.563288	0.346973	0.342749	0.202602	0.194003	0.114692	0.110969		46.6	1.08941	1.1255	0.783594	0.785891	0.550349	0.525845	0.322051	0.310898		289.602	0.789788	0	0.556987	0.563288	0.346973	0.342749	0.202602	0.194003	0.114692	0.110969
46.8	0.557146	0.563681	0.347198	0.343245	0.202638	0.194397	0.115052	0.111233		46.8	1.09013	1.12605	0.784584	0.786937	0.550844	0.526943	0.322245	0.3117		289.802	0.789983	0	0.557146	0.563681	0.347198	0.343245	0.202638	0.194397	0.115052	0.111233
47	0.556794	0.564068	0.346467	0.343737	0.202659	0.194788	0.115279	0.111496		47	1.09138	1.1266	0.78559	0.787974	0.55211	0.528035	0.322647	0.312498		290.002	0.789637	0	0.556794	0.564068	0.346467	0.343737	0.202659	0.194788	0.115279	0.111496
47.2	0.557945	0.564451	0.347176	0.344226	0.202766	0.195177	0.115957	0.111758		47.2	1.09132	1.12713	0.786592	0.789002	0.552259	0.529122	0.323042	0.313294		290.202	0.790056	0	0.557945	0.564451	0.347176	0.344226	0.202766	0.195177	0.115957	0.111758
47.4	0.55915	0.564828	0.34758	0.34471	0.203146	0.195564	0.11668	0.112019		47.4	1.09218	1.12766	0.788501	0.790021	0.552778	0.530202	0.324447	0.314086		290.402	0.790351	0	0.55915	0.564828	0.34758	0.34471	0.203146	0.195564	0.11668	0.112019
47.6	0.559845	0.565201	0.347589	0.345191	0.203172	0.195949	0.11825	0.112278		47.6	1.09293	1.12817	0.789333	0.791032	0.553795	0.531276	0.324353	0.314875		290.602	0.790627	0	0.559845	0.565201	0.347589	0.345191	0.203172	0.195949	0.11825	0.112278
47.8	0.560001	0.56557	0.348116	0.345668	0.203176	0.196331	0.118616	0.112536		47.8	1.09308	1.12869	0.789137	0.792034	0.553564	0.532344	0.323615	0.315661		290.802	0.790873	0	0.560001	0.56557	0.348116	0.345668	0.203176	0.196331	0.118616	0.112536
48	0.560212	0.565933	0.348015	0.346141	0.203128	0.196711	0.118411	0.112793		48	1.09332	1.12919	0.790401	0.793027	0.553722	0.533407	0.324531	0.316444		291.002	0.790384	0	0.560212	0.565933	0.348015	0.346141	0.203128	0.196711	0.118411	0.112793
48.2	0.561045	0.566292	0.347876	0.34661	0.204482	0.197089	0.119239	0.113049		48.2	1.09427	1.12969	0.791872	0.794012	0.554421	0.534463	0.325774	0.317224		291.202	0.790557	0	0.561045	0.566292	0.347876	0.34661	0.204482	0.197089	0.119239	0.113049
48.4	0.561594	0.566647	0.348584	0.347075	0.205564	0.197465	0.120406	0.113304		48.4	1.09483	1.13017	0.791395	0.794988	0.554787	0.535514	0.325527	0.318		291.402	0.792138	0	0.561594	0.566647	0.348584	0.347075	0.205564	0.197465	0.120406	0.113304
48.6	0.56184	0.566997	0.348684	0.347537	0.205823	0.197838	0.120173	0.113557		48.6	1.09577	1.13066	0.792118	0.795956	0.555819	0.536558	0.32627	0.318774		291.602	0.792967	0	0.56184	0.566997	0.348684	0.347537	0.205823	0.197838	0.120173	0.113557
48.8	0.561899	0.567343	0.348191	0.347995	0.206607	0.19821	0.120396	0.11381		48.8	1.09601	1.13113	0.793306	0.796915	0.557266	0.537597	0.327682	0.319544		291.802	0.792898	0	0.561899	0.567343	0.348191	0.347995	0.206607	0.19821	0.120396	0.11381
49	0.561715	0.567684	0.348536	0.348449	0.206711	0.198579	0.120114	0.114061		49	1.09603	1.1316	0.793727	0.797866	0.557719	0.538631	0.328639	0.320311		292.002	0.79255	0	0.561715	0.567684	0.348536	0.348449	0.206711	0.198579	0.120114	0.114061
49.2	0.561636	0.568021	0.348577	0.3489	0.206987	0.198946	0.119808	0.114311		49.2	1.09706	1.13206	0.794329	0.79881	0.558155	0.539658	0.329555	0.321075		292.202	0.792723	0	0.561636	0.568021	0.348577	0.3489	0.206987	0.198946	0.119808	0.114311
49.4	0.562406	0.568354	0.348746	0.349347	0.207846	0.199311	0.120437	0.11456		49.4	1.0979	1.13252	0.794513	0.799745	0.558784	0.54068	0.329519	0.321836		292.402	0.79412	0	0.562406	0.568354	0.348746	0.349347	0.207846	0.199311	0.120437	0.11456
49.6	0.561459	0.568682	0.349107	0.34979	0.207977	0.199674	0.119806	0.114807		49.6	1.0983	1.13296	0.794745	0.800672	0.559604	0.541696	0.330023	0.322594		292.602	0.794248	0	0.561459	0.568682	0.349107	0.34979	0.207977	0.199674	0.119806	0.114807
49.8	0.562066	0.569007	0.350614	0.35023	0.208522	0.200035	0.119587	0.115054		49.8	1.0989	1.1334	0.796266	0.801591	0.560763	0.542706	0.332189	0.323349		292.802	0.794001	0	0.562066	0.569007	0.350614	0.35023	0.208522	0.200035	0.119587	0.115054
50	0.562659	0.569327	0.350727	0.350666	0.208649	0.200394	0.120048	0.115299		50	1.09953	1.13384	0.797052	0.802502	0.561613	0.543711	0.333181	0.324101		293.002	0.794221	0	0.562659	0.569327	0.350727	0.350666	0.208649	0.200394	0.120048	0.115299
50.2	0.563247	0.569644	0.351139	0.351099	0.209304	0.200751	0.120664	0.115543		50.2	1.10071	1.13427	0.797349	0.803405	0.56342	0.54471	0.333026	0.32485		293.202	0.794884	0	0.563247	0.569644	0.351139	0.351099	0.209304	0.200751	0.120664	0.115543
50.4	0.562683	0.569956	0.351341	0.351528	0.208621	0.201106	0.119497	0.115787		50.4	1.10156	1.13469	0.798585	0.804301	0.564335	0.545704	0.333568	0.325596		293.402	0.794349	0	0.562683	0.569956	0.351341	0.351528	0.208621	0.201106	0.119497	0.115787
50.6	0.562995	0.570265	0.350956	0.351954	0.208722	0.201458	0.119376	0.116029		50.6	1.10258	1.13511	0.799841	0.805189	0.565204	0.546692	0.33496	0.326339		293.602	0.793677	0	0.562995	0.570265	0.350956	0.351954	0.208722	0.201458	0.119376	0.116029
50.8	0.563469	0.570569	0.351444	0.352377	0.208783	0.201809	0.119251	0.11627		50.8	1.10352	1.13552	0.799924	0.806069	0.566344	0.547675	0.335001	0.327078		293.802	0.794092	0	0.563469	0.570569	0.351444	0.352377	0.208783	0.201809	0.119251	0.11627
51	0.564582	0.57087	0.352284	0.352796	0.209108	0.202158	0.119654	0.116509		51	1.10441	1.13592	0.800598	0.806942	0.567269	0.548652	0.335959	0.327815		294.002	0.794921	0	0.564582	0.57087	0.352284	0.352796	0.209108	0.202158	0.119654	0.116509
51.2	0.564406	0.571167	0.351675	0.353212	0.208779	0.202504	0.11939	0.116748		51.2	1.10452	1.13632	0.801143	0.807807	0.567262	0.549624	0.33604	0.328549		294.202	0.794918	0	0.564406	0.571167	0.351675	0.353212	0.208779	0.202504	0.11939	0.116748
51.4	0.563422	0.57146	0.351548	0.353624	0.208291	0.202849	0.118931	0.116986		51.4	1.10483	1.13671	0.802753	0.808665	0.568216	0.55059	0.336624	0.32928		294.402	0.794245	0	0.563422	0.57146	0.351548	0.353624	0.208291	0.202849	0.118931	0.116986
51.6	0.564812	0.57175	0.353181	0.354033	0.208294	0.203191	0.11995	0.117222		51.6	1.10572	1.1371	0.803683	0.809515	0.568723	0.551552	0.337971	0.330008		294.602	0.794603	0	0.564812	0.57175	0.353181	0.354033	0.208294	0.203191	0.11995	0.117222
51.8	0.565789	0.572036	0.353219	0.354439	0.2089	0.203532	0.120583	0.117458		51.8	1.10686	1.13748	0.803911	0.810359	0.568772	0.552507	0.338607	0.330733		294.802	0.795294	0	0.565789	0.572036	0.353219	0.354439	0.2089	0.203532	0.120583	0.117458
52	0.565875	0.572318	0.352885	0.354841	0.209885	0.203871	0.120782	0.117692		52	1.10699	1.13785	0.804815	0.811195	0.569394	0.553458	0.33862	0.331455		295.002	0.795624	0	0.565875	0.572318	0.352885	0.354841	0.209885	0.203871	0.120782	0.117692
52.2	0.56626	0.572597	0.353796	0.355241	0.209879	0.204208	0.121098	0.117925		52.2	1.10699	1.13822	0.806239	0.812023	0.569167	0.554403	0.33924	0.332174		295.202	0.795808	0	0.56626	0.572597	0.353796	0.355241	0.209879	0.204208	0.121098	0.117925
52.4	0.566121	0.572872	0.354378	0.355637	0.209912	0.204542	0.12165	0.118157		52.4	1.10763	1.13859	0.807395	0.812845	0.569929	0.555343	0.340173	0.33289		295.402	0.796163	0	0.566121	0.572872	0.354378	0.355637	0.209912	0.204542	0.12165	0.118157
52.6	0.566378	0.573144	0.354285	0.35603	0.210331	0.204875	0.122315	0.118388		52.6	1.10878	1.13895	0.80883	0.81366	0.571974	0.556278	0.34073	0.333604		295.602	0.796897	0	0.566378	0.573144	0.354285	0.35603	0.210331	0.204875	0.122315	0.118388
52.8	0.566307	0.573413	0.355355	0.356419	0.211073	0.205206	0.122808	0.118618		52.8	1.10872	1.1393	0.809669	0.814467	0.57255	0.557207	0.341222	0.334314		295.802	0.797832	0	0.566307	0.573413	0.355355	0.356419	0.211073	0.205206	0.122808	0.118618
53	0.566067	0.573678	0.355317	0.356806	0.211018	0.205535	0.122251	0.118847		53	1.1093	1.13965	0.811086	0.815268	0.572625	0.558131	0.342383	0.335022		296.002	0.797564	0	0.566067	0.573678	0.355317	0.356806	0.211018	0.205535	0.122251	0.118847
53.2	0.566174	0.573939	0.355802	0.357189	0.211789	0.205862	0.122739	0.119075		53.2	1.11007	1.13999	0.812287	0.816062	0.573791	0.559051	0.343062	0.335727		296.202	0.798402	0	0.566174	0.573939	0.355802	0.357189	0.211789	0.205862	0.122739	0.119075
53.4	0.567257	0.574198	0.357106	0.35757	0.212633	0.206188	0.123673	0.119302		53.4	1.11001	1.14033	0.812086	0.816849	0.574724	0.559965	0.34295	0.336429		296.402	0.799879	0	0.567257	0.574198	0.357106	0.35757	0.212633	0.206188	0.123673	0.119302
53.6	0.567391	0.574453	0.358473	0.357947	0.212699	0.206511	0.123789	0.119528		53.6	1.11022	1.14066	0.812754	0.817629	0.57432	0.560874	0.343902	0.337128		296.602	0.800477	0	0.567391	0.574453	0.358473	0.357947	0.212699	0.206511	0.123789	0.119528
53.8	0.567858	0.574705	0.358868	0.358322	0.213052	0.206833	0.124172	0.119753		53.8	1.11109	1.14099	0.814008	0.818403	0.575767	0.561778	0.344927	0.337824		296.802	0.800497	0	0.567858	0.574705	0.358868	0.358322	0.213052	0.206833	0.124172	0.119753
54	0.568542	0.574954	0.360388	0.358693	0.213022	0.207152	0.124339	0.119976		54	1.11166	1.14132	0.814249	0.819169	0.576401	0.562677	0.345126	0.338518		297.002	0.801024	0	0.568542	0.574954	0.360388	0.358693	0.213022	0.207152	0.124339	0.119976
54.2	0.569507	0.5752	0.361399	0.359061	0.213995	0.20747	0.124421	0.120199		54.2	1.11329	1.14163	0.815092	0.81993	0.57716	0.563571	0.345971	0.339209		297.202	0.801932	0	0.569507	0.5752	0.361399	0.359061	0.213995	0.20747	0.124421	0.120199
54.4	0.570029	0.575442	0.361349	0.359427	0.214814	0.207786	0.124044	0.120421		54.4	1.11461	1.14195	0.815894	0.820684	0.578276	0.56446	0.346355	0.339896		297.402	0.802337	0	0.570029	0.575442	0.361349	0.359427	0.214814	0.207786	0.124044	0.120421
54.6	0.570085	0.575682	0.361913	0.359789	0.214755	0.208101	0.123239	0.120641		54.6	1.11473	1.14226	0.815427	0.821431	0.578502	0.565344	0.346244	0.340582		297.602	0.802082	0	0.570085	0.575682	0.361913	0.359789	0.214755	0.208101	0.123239	0.120641
54.8	0.571367	0.575918	0.363512	0.360149	0.214993	0.208413	0.123546	0.120861		54.8	1.11601	1.14257	0.815883	0.822172	0.578833	0.566223	0.347677	0.341264		297.802	0.803046	0	0.571367	0.575918	0.363512	0.360149	0.214993	0.208413	0.123546	0.120861
55	0.5726	0.576152	0.363704	0.360505	0.215824	0.208724	0.123763	0.12108		55	1.11729	1.14287	0.816358	0.822907	0.579809	0.567098	0.349042	0.341944		298.002	0.80394	0	0.5726	0.576152	0.363704	0.360505	0.215824	0.208724	0.123763	0.12108
55.2	0.57249	0.576382	0.36361	0.360859	0.215678	0.209032	0.123545	0.121297		55.2	1.11814	1.14316	0.815985	0.823635	0.580796	0.567967	0.349048	0.342621		298.202	0.804142	0	0.57249	0.576382	0.36361	0.360859	0.215678	0.209032	0.123545	0.121297
55.4	0.573996	0.57661	0.364801	0.36121	0.215939	0.209339	0.123959	0.121514		55.4	1.11864	1.14345	0.8166	0.824357	0.58116	0.568832	0.350404	0.343295		298.402	0.805051	0	0.573996	0.57661	0.364801	0.36121	0.215939	0.209339	0.123959	0.121514
55.6	0.575429	0.576835	0.364679	0.361558	0.216262	0.209645	0.124566	0.12173		55.6	1.1192	1.14374	0.816814	0.825073	0.58115	0.569692	0.351593	0.343966		298.602	0.805279	0	0.575429	0.576835	0.364679	0.361558	0.216262	0.209645	0.124566	0.12173
55.8	0.575229	0.577057	0.364308	0.361904	0.216097	0.209948	0.125	0.121944		55.8	1.11969	1.14403	0.81708	0.825782	0.582917	0.570547	0.351442	0.344635		298.802	0.805215	0	0.575229	0.577057	0.364308	0.361904	0.216097	0.209948	0.125	0.121944
56	0.57627	0.577276	0.365111	0.362246	0.21638	0.21025	0.125226	0.122158		56	1.12007	1.14431	0.818045	0.826486	0.583233	0.571397	0.351718	0.345301		299.002	0.806015	0	0.57627	0.577276	0.365111	0.362246	0.21638	0.21025	0.125226	0.122158
56.2	0.576424	0.577493	0.36501	0.362586	0.21554	0.21055	0.126195	0.12237		56.2	1.12024	1.14458	0.818997	0.827184	0.583911	0.572243	0.352102	0.345964		299.202	0.806322	0	0.576424	0.577493	0.36501	0.362586	0.21554	0.21055	0.126195	0.12237
56.4	0.57496	0.577707	0.363447	0.362923	0.214985	0.210848	0.1261	0.122582		56.4	1.12061	1.14485	0.819513	0.827875	0.585702	0.573084	0.352381	0.346625		299.402	0.805582	0	0.57496	0.577707	0.363447	0.362923	0.214985	0.210848	0.1261	0.122582
56.6	0.575395	0.577918	0.36394	0.363257	0.215198	0.211145	0.126133	0.122793		56.6	1.12169	1.14512	0.820937	0.828561	0.586986	0.57392	0.353799	0.347283		299.602	0.806092	0	0.575395	0.577918	0.36394	0.363257	0.215198	0.211145	0.126133	0.122793
56.8	0.576246	0.578126	0.364203	0.363589	0.215547	0.21144	0.125954	0.123002		56.8	1.12242	1.14538	0.821816	0.829241	0.58777	0.574752	0.354846	0.347939		299.802	0.806537	0	0.576246	0.578126	0.364203	0.363589	0.215547	0.21144	0.125954	0.123002
57	0.575664	0.578332	0.363117	0.363918	0.215435	0.211733	0.126014	0.123211		57	1.12281	1.14564	0.82199	0.829914	0.588509	0.575579	0.354807	0.348591		300.002	0.806359	0	0.575664	0.578332	0.363117	0.363918	0.215435	0.211733	0.126014	0.123211
57.2	0.57569	0.578535	0.364124	0.364245	0.215467	0.212025	0.126732	0.123419		57.2	1.12287	1.1459	0.823105	0.830583	0.588956	0.576401	0.355779	0.349242		300.202	0.806863	0	0.57569	0.578535	0.364124	0.364245	0.215467	0.212025	0.126732	0.123419
57.4	0.575504	0.578736	0.364022	0.364568	0.215089	0.212315	0.127117	0.123626		57.4	1.12299	1.14615	0.824013	0.831245	0.588524	0.577219	0.356729	0.349889		300.402	0.806649	0	0.575504	0.578736	0.364022	0.364568	0.215089	0.212315	0.127117	0.123626
57.6	0.575288	0.578934	0.364102	0.364889	0.215343	0.212603	0.127799	0.123832		57.6	1.12353	1.1464	0.824861	0.831902	0.588806	0.578032	0.356924	0.350534		300.602	0.806697	0	0.575288	0.578934	0.364102	0.364889	0.215343	0.212603	0.127799	0.123832
57.8	0.575525	0.57913	0.365118	0.365208	0.215763	0.212889	0.127762	0.124037		57.8	1.12359	1.14664	0.825538	0.832553	0.590037	0.578841	0.356444	0.351176		300.802	0.80749	0	0.575525	0.57913	0.365118	0.365208	0.215763	0.212889	0.127762	0.124037
58	0.575443	0.579323	0.365234	0.365524	0.215805	0.213174	0.12747	0.12424		58	1.12391	1.14689	0.826348	0.833198	0.589672	0.579645	0.35699	0.351816		301.002	0.807503	0	0.575443	0.579323	0.365234	0.365524	0.215805	0.213174	0.12747	0.12424
58.2	0.57507	0.579514	0.364133	0.365838	0.216482	0.213457	0.127695	0.124444		58.2	1.12496	1.14712	0.826924	0.833838	0.590039	0.580445	0.357219	0.352453		301.202	0.807348	0	0.57507	0.579514	0.364133	0.365838	0.216482	0.213457	0.127695	0.124444
58.4	0.575917	0.579702	0.365086	0.366149	0.216987	0.213739	0.127123	0.124646		58.4	1.12643	1.14736	0.827324	0.834473	0.591294	0.581241	0.357114	0.353088		301.402	0.807633	0	0.575917	0.579702	0.365086	0.366149	0.216987	0.213739	0.127123	0.124646
58.6	0.576761	0.579888	0.365959	0.366457	0.217585	0.214019	0.127756	0.124847		58.6	1.12637	1.14759	0.827076	0.835102	0.590551	0.582032	0.357164	0.35372		301.602	0.808516	0	0.576761	0.579888	0.365959	0.366457	0.217585	0.214019	0.127756	0.124847
58.8	0.577436	0.580072	0.366157	0.366763	0.21866	0.214297	0.128418	0.125047		58.8	1.12677	1.14782	0.827428	0.835725	0.591028	0.582818	0.358053	0.354349		301.802	0.80947	0	0.577436	0.580072	0.366157	0.366763	0.21866	0.214297	0.128418	0.125047
59	0.577078	0.580253	0.366372	0.367067	0.2188	0.214574	0.12797	0.125246		59	1.1272	1.14804	0.827418	0.836344	0.591912	0.583601	0.35808	0.354976		302.002	0.809343	0	0.577078	0.580253	0.366372	0.367067	0.2188	0.214574	0.12797	0.125246
59.2	0.577956	0.580432	0.367438	0.367368	0.219444	0.214849	0.12881	0.125445		59.2	1.12795	1.14826	0.827587	0.836957	0.592384	0.584378	0.358615	0.3556		302.202	0.809871	0	0.577956	0.580432	0.367438	0.367368	0.219444	0.214849	0.12881	0.125445
59.4	0.578647	0.580609	0.367479	0.367666	0.219635	0.215123	0.128934	0.125642		59.4	1.12871	1.14848	0.82754	0.837564	0.593398	0.585152	0.358967	0.356222		302.402	0.809984	0	0.578647	0.580609	0.367479	0.367666	0.219635	0.215123	0.128934	0.125642
59.6	0.578602	0.580784	0.367585	0.367963	0.219427	0.215395	0.128808	0.125839		59.6	1.12862	1.14869	0.827566	0.838167	0.594346	0.585921	0.35891	0.356842		302.602	0.809945	0	0.578602	0.580784	0.367585	0.367963	0.219427	0.215395	0.128808	0.125839
59.8	0.578971	0.580956	0.368125	0.368257	0.218934	0.215665	0.128424	0.126034		59.8	1.1296	1.1489	0.828211	0.838764	0.594829	0.586686	0.35985	0.357459		302.802	0.809796	0	0.578971	0.580956	0.368125	0.368257	0.218934	0.215665	0.128424	0.126034
60	0.58021	0.581126	0.368296	0.368548	0.219445	0.215934	0.128935	0.126229		60	1.13054	1.14911	0.828696	0.839357	0.594656	0.587447	0.360621	0.358073		303.002	0.810499	0	0.58021	0.581126	0.368296	0.368548	0.219445	0.215934	0.128935	0.126229
60.2	0.579815	0.581295	0.36845	0.368837	0.21895	0.216201	0.128727	0.126423		60.2	1.13101	1.14932	0.828555	0.839944	0.595769	0.588204	0.361006	0.358685		303.202	0.809984	0	0.579815	0.581295	0.36845	0.368837	0.21895	0.216201	0.128727	0.126423
60.4	0.580064	0.581461	0.368981	0.369124	0.21925	0.216467	0.128102	0.126616		60.4	1.1315	1.14952	0.829447	0.840526	0.596976	0.588956	0.361963	0.359294		303.402	0.809778	0	0.580064	0.581461	0.368981	0.369124	0.21925	0.216467	0.128102	0.126616
60.6	0.580765	0.581624	0.36916	0.369409	0.219195	0.216731	0.127298	0.126808		60.6	1.13221	1.14972	0.830615	0.841103	0.597723	0.589704	0.363598	0.359901		303.602	0.809422	0	0.580765	0.581624	0.36916	0.369409	0.219195	0.216731	0.127298	0.126808
60.8	0.580677	0.581786	0.3694	0.369691	0.219442	0.216994	0.127458	0.126999		60.8	1.13337	1.14992	0.830463	0.841675	0.599198	0.590448	0.363662	0.360506		303.802	0.809137	0	0.580677	0.581786	0.3694	0.369691	0.219442	0.216994	0.127458	0.126999
61	0.580926	0.581946	0.369882	0.369971	0.219401	0.217255	0.12736	0.127189		61	1.13363	1.15011	0.830427	0.842242	0.598745	0.591188	0.363818	0.361108		304.002	0.809111	0	0.580926	0.581946	0.369882	0.369971	0.219401	0.217255	0.12736	0.127189
61.2	0.581935	0.582104	0.370266	0.370249	0.219823	0.217515	0.127861	0.127379		61.2	1.13414	1.1503	0.831715	0.842805	0.599354	0.591924	0.365176	0.361708		304.202	0.809387	0	0.581935	0.582104	0.370266	0.370249	0.219823	0.217515	0.127861	0.127379
61.4	0.581677	0.58226	0.368939	0.370524	0.219323	0.217773	0.127206	0.127567		61.4	1.13421	1.15049	0.832658	0.843362	0.600393	0.592656	0.365407	0.362305		304.402	0.808406	0	0.581677	0.58226	0.368939	0.370524	0.219323	0.217773	0.127206	0.127567
61.6	0.58246	0.582414	0.369689	0.370798	0.219412	0.21803	0.127395	0.127755		61.6	1.13448	1.15067	0.833486	0.843915	0.601113	0.593383	0.366024	0.3629		304.602	0.808974	0	0.58246	0.582414	0.369689	0.370798	0.219412	0.21803	0.127395	0.127755
61.8	0.583129	0.582566	0.370402	0.371069	0.219393	0.218285	0.127324	0.127942		61.8	1.13469	1.15085	0.834046	0.844463	0.602036	0.594107	0.366345	0.363492		304.802	0.809519	0	0.583129	0.582566	0.370402	0.371069	0.219393	0.218285	0.127324	0.127942
62	0.582687	0.582716	0.368984	0.371338	0.219231	0.218539	0.127125	0.128128		62	1.13535	1.15103	0.833605	0.845006	0.60229	0.594827	0.36572	0.364082		305.002	0.808952	0	0.582687	0.582716	0.368984	0.371338	0.219231	0.218539	0.127125	0.128128
62.2	0.582989	0.582864	0.370164	0.371605	0.220028	0.218792	0.127746	0.128313		62.2	1.13549	1.15121	0.834439	0.845545	0.602358	0.595542	0.366437	0.36467		305.202	0.810022	0	0.582989	0.582864	0.370164	0.371605	0.220028	0.218792	0.127746	0.128313
62.4	0.583886	0.58301	0.37075	0.371869	0.220675	0.219042	0.128094	0.128497		62.4	1.13562	1.15139	0.835337	0.846079	0.602737	0.596254	0.36777	0.365255		305.402	0.810603	0	0.583886	0.58301	0.37075	0.371869	0.220675	0.219042	0.128094	0.128497
62.6	0.583713	0.583154	0.370676	0.372132	0.221202	0.219292	0.12963	0.128681		62.6	1.13515	1.15156	0.834929	0.846608	0.603091	0.596962	0.367008	0.365838		305.602	0.811165	0	0.583713	0.583154	0.370676	0.372132	0.221202	0.219292	0.12963	0.128681
62.8	0.58378	0.583297	0.371448	0.372392	0.220962	0.21954	0.129075	0.128863		62.8	1.13528	1.15173	0.835472	0.847133	0.603965	0.597665	0.366921	0.366419		305.802	0.811685	0	0.58378	0.583297	0.371448	0.372392	0.220962	0.21954	0.129075	0.128863
63	0.583828	0.583438	0.371921	0.372651	0.22116	0.219787	0.129532	0.129045		63	1.13594	1.15189	0.836505	0.847654	0.604202	0.598365	0.367595	0.366997		306.002	0.811579	0	0.583828	0.583438	0.371921	0.372651	0.22116	0.219787	0.129532	0.129045
63.2	0.583875	0.583577	0.370791	0.372907	0.221047	0.220032	0.129664	0.129226		63.2	1.13624	1.15206	0.836959	0.84817	0.604403	0.599061	0.367944	0.367573		306.202	0.811202	0	0.583875	0.583577	0.370791	0.372907	0.221047	0.220032	0.129664	0.129226
63.4	0.583616	0.583714	0.371399	0.373161	0.22085	0.220275	0.129143	0.129406		63.4	1.13671	1.15222	0.837127	0.848681	0.604986	0.599753	0.367827	0.368147		306.402	0.81147	0	0.583616	0.583714	0.371399	0.373161	0.22085	0.220275	0.129143	0.129406
63.6	0.584671	0.58385	0.372357	0.373413	0.221647	0.220518	0.129882	0.129585		63.6	1.13716	1.15238	0.838022	0.849188	0.604866	0.600442	0.368627	0.368718		306.602	0.812419	0	0.584671	0.58385	0.372357	0.373413	0.221647	0.220518	0.129882	0.129585
63.8	0.584662	0.583984	0.371758	0.373663	0.22229	0.220759	0.130489	0.129763		63.8	1.13784	1.15254	0.838956	0.849691	0.604605	0.601126	0.369042	0.369287		306.802	0.812857	0	0.584662	0.583984	0.371758	0.373663	0.22229	0.220759	0.130489	0.129763
64	0.584065	0.584116	0.37171	0.373912	0.222407	0.220998	0.130316	0.129941		64	1.1377	1.15269	0.839492	0.850189	0.605136	0.601807	0.369452	0.369854		307.002	0.813026	0	0.584065	0.584116	0.37171	0.373912	0.222407	0.220998	0.130316	0.129941
64.2	0.584185	0.584247	0.372732	0.374158	0.222793	0.221237	0.130276	0.130117		64.2	1.13838	1.15285	0.840175	0.850684	0.604554	0.602484	0.370923	0.370418		307.202	0.812798	0	0.584185	0.584247	0.372732	0.374158	0.222793	0.221237	0.130276	0.130117
64.4	0.584533	0.584375	0.372616	0.374402	0.223312	0.221473	0.130435	0.130293		64.4	1.13931	1.153	0.84042	0.851174	0.605549	0.603157	0.37124	0.370981		307.402	0.813243	0	0.584533	0.584375	0.372616	0.374402	0.223312	0.221473	0.130435	0.130293
64.6	0.583942	0.584503	0.37222	0.374644	0.223307	0.221709	0.129868	0.130468		64.6	1.13964	1.15315	0.840381	0.851659	0.605891	0.603826	0.371053	0.371541		307.602	0.813384	0	0.583942	0.584503	0.37222	0.374644	0.223307	0.221709	0.129868	0.130468
64.8	0.583802	0.584628	0.372241	0.374884	0.223494	0.221943	0.129749	0.130643		64.8	1.14108	1.15329	0.841605	0.852141	0.606308	0.604492	0.372477	0.372098		307.802	0.813842	0	0.583802	0.584628	0.372241	0.374884	0.223494	0.221943	0.129749	0.130643
65	0.584654	0.584752	0.371707	0.375123	0.223361	0.222176	0.129101	0.130816		65	1.14224	1.15344	0.842594	0.852618	0.607189	0.605154	0.373957	0.372654		308.002	0.813861	0	0.584654	0.584752	0.371707	0.375123	0.223361	0.222176	0.129101	0.130816
65.2	0.584379	0.584875	0.371333	0.375359	0.222908	0.222407	0.128968	0.130989		65.2	1.14349	1.15358	0.84308	0.853092	0.609113	0.605812	0.374524	0.373207		308.202	0.814004	0	0.584379	0.584875	0.371333	0.375359	0.222908	0.222407	0.128968	0.130989
65.4	0.585128	0.584996	0.372034	0.375594	0.222901	0.222637	0.128437	0.131161		65.4	1.14385	1.15372	0.844183	0.853561	0.609314	0.606467	0.375872	0.373758		308.402	0.814494	0	0.585128	0.584996	0.372034	0.375594	0.222901	0.222637	0.128437	0.131161
65.6	0.585552	0.585115	0.372713	0.375826	0.222904	0.222866	0.129063	0.131332		65.6	1.14496	1.15386	0.845172	0.854026	0.609738	0.607118	0.376939	0.374306		308.602	0.814989	0	0.585552	0.585115	0.372713	0.375826	0.222904	0.222866	0.129063	0.131332
65.8	0.585116	0.585233	0.371949	0.376057	0.22288	0.223093	0.129212	0.131502		65.8	1.14538	1.15399	0.84553	0.854487	0.610836	0.607765	0.377193	0.374853		308.802	0.814188	0	0.585116	0.585233	0.371949	0.376057	0.22288	0.223093	0.129212	0.131502
66	0.585497	0.58535	0.372437	0.376286	0.22276	0.22332	0.129316	0.131672		66	1.14613	1.15413	0.845388	0.854945	0.611173	0.608409	0.377263	0.375397		309.002	0.814203	0	0.585497	0.58535	0.372437	0.376286	0.22276	0.22332	0.129316	0.131672
66.2	0.586574	0.585465	0.37298	0.376513	0.223087	0.223544	0.130376	0.13184		66.2	1.14667	1.15426	0.846582	0.855398	0.61177	0.609049	0.378812	0.375939		309.202	0.814761	0	0.586574	0.585465	0.37298	0.376513	0.223087	0.223544	0.130376	0.13184
66.4	0.586646	0.585579	0.371986	0.376738	0.223399	0.223768	0.131096	0.132008		66.4	1.14662	1.15439	0.846548	0.855848	0.612499	0.609686	0.378682	0.376479		309.402	0.814713	0	0.586646	0.585579	0.371986	0.376738	0.223399	0.223768	0.131096	0.132008
66.6	0.586461	0.585691	0.37225	0.376962	0.222774	0.22399	0.130951	0.132176		66.6	1.14688	1.15451	0.847381	0.856293	0.61335	0.610319	0.378356	0.377017		309.602	0.814318	0	0.586461	0.585691	0.37225	0.376962	0.222774	0.22399	0.130951	0.132176
66.8	0.587923	0.585802	0.37332	0.377183	0.223103	0.224211	0.131344	0.132342		66.8	1.14766	1.15464	0.848366	0.856735	0.613938	0.610949	0.37929	0.377553		309.802	0.814777	0	0.587923	0.585802	0.37332	0.377183	0.223103	0.224211	0.131344	0.132342
67	0.587638	0.585911	0.372688	0.377403	0.223174	0.224431	0.131845	0.132508		67	1.14755	1.15477	0.848383	0.857173	0.614537	0.611575	0.378929	0.378086		310.002	0.813997	0	0.587638	0.585911	0.372688	0.377403	0.223174	0.224431	0.131845	0.132508
67.2	0.588433	0.586019	0.373617	0.377621	0.223369	0.224649	0.131884	0.132672		67.2	1.14692	1.15489	0.8486	0.857607	0.614361	0.612198	0.378771	0.378617		310.202	0.814422	0	0.588433	0.586019	0.373617	0.377621	0.223369	0.224649	0.131884	0.132672
67.4	0.588631	0.586125	0.374456	0.377838	0.224162	0.224867	0.132296	0.132837		67.4	1.14733	1.15501	0.849744	0.858038	0.615247	0.612817	0.380165	0.379146		310.402	0.814795	0	0.588631	0.586125	0.374456	0.377838	0.224162	0.224867	0.132296	0.132837
67.6	0.588331	0.586231	0.3742	0.378052	0.22467	0.225082	0.132957	0.133		67.6	1.14735	1.15513	0.849578	0.858465	0.615856	0.613433	0.379911	0.379673		310.602	0.814162	0	0.588331	0.586231	0.3742	0.378052	0.22467	0.225082	0.132957	0.133
67.8	0.588143	0.586335	0.374956	0.378265	0.224955	0.225297	0.133192	0.133163		67.8	1.14737	1.15525	0.848805	0.858888	0.615626	0.614045	0.379049	0.380198		310.802	0.81444	0	0.588143	0.586335	0.374956	0.378265	0.224955	0.225297	0.133192	0.133163
68	0.588562	0.586437	0.375726	0.378476	0.224993	0.225511	0.133243	0.133324		68	1.14699	1.15536	0.848551	0.859307	0.614926	0.614654	0.379653	0.380721		311.002	0.81512	0	0.588562	0.586437	0.375726	0.378476	0.224993	0.225511	0.133243	0.133324
68.2	0.588883	0.586539	0.375701	0.378686	0.225922	0.225723	0.133605	0.133486		68.2	1.14705	1.15548	0.848283	0.859723	0.613887	0.61526	0.38003	0.381242		311.202	0.814866	0	0.588883	0.586539	0.375701	0.378686	0.225922	0.225723	0.133605	0.133486
68.4	0.588837	0.586639	0.375716	0.378894	0.226215	0.225934	0.132843	0.133646		68.4	1.14775	1.15559	0.848473	0.860136	0.615355	0.615862	0.379575	0.38176		311.402	0.815154	0	0.588837	0.586639	0.375716	0.378894	0.226215	0.225934	0.132843	0.133646
68.6	0.589331	0.586738	0.376461	0.3791	0.226734	0.226144	0.13284	0.133806		68.6	1.14775	1.1557	0.848381	0.860545	0.614726	0.616461	0.379144	0.382277		311.602	0.815901	0	0.589331	0.586738	0.376461	0.3791	0.226734	0.226144	0.13284	0.133806
68.8	0.589946	0.586835	0.376415	0.379304	0.22739	0.226352	0.13357	0.133964		68.8	1.14838	1.15581	0.849374	0.86095	0.61548	0.617056	0.380787	0.382791		311.802	0.816203	0	0.589946	0.586835	0.376415	0.379304	0.22739	0.226352	0.13357	0.133964
69	0.589063	0.586932	0.376639	0.379507	0.226958	0.22656	0.132695	0.134123		69	1.14797	1.15591	0.849472	0.861352	0.616026	0.617649	0.380385	0.383303		312.002	0.816335	0	0.589063	0.586932	0.376639	0.379507	0.226958	0.22656	0.132695	0.134123
69.2	0.58861	0.587027	0.377104	0.379708	0.225923	0.226766	0.132352	0.13428		69.2	1.14889	1.15602	0.849768	0.86175	0.615547	0.618238	0.381281	0.383814		312.202	0.815863	0	0.58861	0.587027	0.377104	0.379708	0.225923	0.226766	0.132352	0.13428
69.4	0.589367	0.587121	0.377214	0.379908	0.226269	0.226971	0.132452	0.134437		69.4	1.14917	1.15612	0.849969	0.862145	0.615625	0.618823	0.381534	0.384322		312.402	0.816217	0	0.589367	0.587121	0.377214	0.379908	0.226269	0.226971	0.132452	0.134437
69.6	0.589108	0.587214	0.377101	0.380106	0.226383	0.227175	0.132831	0.134593		69.6	1.14991	1.15623	0.850213	0.862537	0.616639	0.619406	0.380966	0.384828		312.602	0.816148	0	0.589108	0.587214	0.377101	0.380106	0.226383	0.227175	0.132831	0.134593
69.8	0.589537	0.587305	0.377415	0.380302	0.226732	0.227377	0.133417	0.134748		69.8	1.1499	1.15633	0.851126	0.862925	0.616771	0.619985	0.381725	0.385332		312.802	0.816349	0	0.589537	0.587305	0.377415	0.380302	0.226732	0.227377	0.133417	0.134748
70	0.590068	0.587396	0.377169	0.380497	0.226368	0.227579	0.133665	0.134902		70	1.15098	1.15643	0.851886	0.86331	0.617815	0.620561	0.382247	0.385834		313.002	0.816477	0	0.590068	0.587396	0.377169	0.380497	0.226368	0.227579	0.133665	0.134902
70.2	0.589531	0.587485	0.376459	0.38069	0.225957	0.227779	0.13377	0.135056		70.2	1.15173	1.15653	0.852641	0.863691	0.619026	0.621134	0.381918	0.386334		313.202	0.815845	0	0.589531	0.587485	0.376459	0.38069	0.225957	0.227779	0.13377	0.135056
70.4	0.589364	0.587573	0.376801	0.380882	0.225752	0.227978	0.134072	0.135209		70.4	1.15201	1.15662	0.853367	0.86407	0.619299	0.621704	0.382207	0.386832		313.402	0.816265	0	0.589364	0.587573	0.376801	0.380882	0.225752	0.227978	0.134072	0.135209
70.6	0.589414	0.58766	0.376682	0.381072	0.225549	0.228176	0.134237	0.135362		70.6	1.15287	1.15672	0.855375	0.864445	0.620136	0.62227	0.383932	0.387328		313.602	0.816097	0	0.589414	0.58766	0.376682	0.381072	0.225549	0.228176	0.134237	0.135362
70.8	0.588952	0.587746	0.376526	0.381261	0.225788	0.228373	0.134712	0.135514		70.8	1.15364	1.15681	0.855937	0.864817	0.621302	0.622833	0.384697	0.387822		313.802	0.81576	0	0.588952	0.587746	0.376526	0.381261	0.225788	0.228373	0.134712	0.135514
71	0.588644	0.587831	0.377485	0.381448	0.225635	0.228569	0.13501	0.135665		71	1.15433	1.15691	0.856578	0.865185	0.622339	0.623394	0.385604	0.388314		314.002	0.815835	0	0.588644	0.587831	0.377485	0.381448	0.225635	0.228569	0.13501	0.135665
71.2	0.589436	0.587915	0.378371	0.381633	0.226502	0.228764	0.1357	0.135815		71.2	1.1551	1.157	0.857401	0.865551	0.622589	0.623951	0.386628	0.388804		314.202	0.816674	0	0.589436	0.587915	0.378371	0.381633	0.226502	0.228764	0.1357	0.135815
71.4	0.588047	0.587998	0.377313	0.381818	0.226805	0.228957	0.136064	0.135964		71.4	1.1553	1.15709	0.857842	0.865913	0.62346	0.624505	0.387448	0.389293		314.402	0.816751	0	0.588047	0.587998	0.377313	0.381818	0.226805	0.228957	0.136064	0.135964
71.6	0.586967	0.58808	0.377642	0.382	0.226211	0.22915	0.135726	0.136113		71.6	1.15604	1.15717	0.857939	0.866273	0.623789	0.625056	0.387993	0.389779		314.602	0.81622	0	0.586967	0.58808	0.377642	0.382	0.226211	0.22915	0.135726	0.136113
71.8	0.587826	0.58816	0.378541	0.382181	0.226969	0.229341	0.136351	0.136262		71.8	1.15729	1.15726	0.858398	0.866629	0.623909	0.625603	0.389095	0.390263		314.802	0.816893	0	0.587826	0.58816	0.378541	0.382181	0.226969	0.229341	0.136351	0.136262
72	0.587977	0.58824	0.378563	0.382361	0.227127	0.229531	0.136827	0.136409		72	1.15701	1.15735	0.858512	0.866982	0.623785	0.626148	0.388746	0.390745		315.002	0.817213	0	0.587977	0.58824	0.378563	0.382361	0.227127	0.229531	0.136827	0.136409
72.2	0.588373	0.588319	0.379289	0.382539	0.228022	0.22972	0.137261	0.136556		72.2	1.15711	1.15743	0.858813	0.867332	0.623545	0.62669	0.388801	0.391225		315.202	0.817969	0	0.588373	0.588319	0.379289	0.382539	0.228022	0.22972	0.137261	0.136556
72.4	0.587968	0.588396	0.379722	0.382716	0.228413	0.229908	0.137014	0.136702		72.4	1.15752	1.15752	0.860303	0.867679	0.624332	0.627229	0.39051	0.391704		315.402	0.818639	0	0.587968	0.588396	0.379722	0.382716	0.228413	0.229908	0.137014	0.136702
72.6	0.58787	0.588473	0.379694	0.382892	0.228171	0.230095	0.137383	0.136848		72.6	1.15773	1.1576	0.860165	0.868023	0.624714	0.627765	0.390562	0.39218		315.602	0.818006	0	0.58787	0.588473	0.379694	0.382892	0.228171	0.230095	0.137383	0.136848
72.8	0.588129	0.588549	0.38032	0.383066	0.2282	0.230281	0.137402	0.136993		72.8	1.15772	1.15768	0.860421	0.868364	0.625206	0.628298	0.390568	0.392654		315.802	0.818158	0	0.588129	0.588549	0.38032	0.383066	0.2282	0.230281	0.137402	0.136993
73	0.588135	0.588624	0.380514	0.383238	0.227981	0.230466	0.136741	0.137137		73	1.15722	1.15776	0.86074	0.868703	0.624676	0.628828	0.390868	0.393127		316.002	0.819355	0	0.588135	0.588624	0.380514	0.383238	0.227981	0.230466	0.136741	0.137137
73.2	0.588466	0.588698	0.379826	0.38341	0.227576	0.230649	0.136648	0.13728		73.2	1.15745	1.15784	0.860254	0.869038	0.624368	0.629354	0.391667	0.393598		316.202	0.818871	0	0.588466	0.588698	0.379826	0.38341	0.227576	0.230649	0.136648	0.13728
73.4	0.588624	0.588771	0.379538	0.383579	0.22811	0.230832	0.136031	0.137423		73.4	1.15722	1.15792	0.859598	0.86937	0.625288	0.629878	0.390979	0.394066		316.402	0.818977	0	0.588624	0.588771	0.379538	0.383579	0.22811	0.230832	0.136031	0.137423
73.6	0.590229	0.588843	0.380279	0.383748	0.228815	0.231014	0.13617	0.137565		73.6	1.15775	1.15799	0.859389	0.8697	0.625461	0.6304	0.391284	0.394533		316.602	0.819384	0	0.590229	0.588843	0.380279	0.383748	0.228815	0.231014	0.13617	0.137565
73.8	0.591118	0.588914	0.380053	0.383915	0.229108	0.231194	0.136769	0.137707		73.8	1.15751	1.15807	0.85978	0.870027	0.625883	0.630918	0.391013	0.394998		316.802	0.81986	0	0.591118	0.588914	0.380053	0.383915	0.229108	0.231194	0.136769	0.137707
74	0.591446	0.588984	0.379742	0.384081	0.228838	0.231374	0.136487	0.137848		74	1.15759	1.15814	0.860282	0.870351	0.626684	0.631433	0.390366	0.395461		317.002	0.819807	0	0.591446	0.588984	0.379742	0.384081	0.228838	0.231374	0.136487	0.137848
74.2	0.591675	0.589053	0.379941	0.384245	0.228452	0.231552	0.135955	0.137988		74.2	1.15792	1.15822	0.860583	0.870672	0.627381	0.631946	0.391117	0.395923		317.202	0.819432	0	0.591675	0.589053	0.379941	0.384245	0.228452	0.231552	0.135955	0.137988
74.4	0.593069	0.589122	0.38054	0.384408	0.229137	0.23173	0.137217	0.138128		74.4	1.15894	1.15829	0.860843	0.87099	0.628512	0.632455	0.391686	0.396382		317.402	0.82018	0	0.593069	0.589122	0.38054	0.384408	0.229137	0.23173	0.137217	0.138128
74.6	0.594131	0.58919	0.381106	0.38457	0.230438	0.231906	0.13817	0.138267		74.6	1.15931	1.15836	0.861078	0.871306	0.629459	0.632962	0.392165	0.39684		317.602	0.820921	0	0.594131	0.58919	0.381106	0.38457	0.230438	0.231906	0.13817	0.138267
74.8	0.593718	0.589256	0.381297	0.384731	0.230125	0.232082	0.138483	0.138405		74.8	1.15976	1.15843	0.861605	0.871619	0.629734	0.633466	0.392975	0.397295		317.802	0.821074	0	0.593718	0.589256	0.381297	0.384731	0.230125	0.232082	0.138483	0.138405
75	0.594091	0.589322	0.38088	0.38489	0.229988	0.232256	0.139247	0.138543		75	1.16111	1.1585	0.862544	0.871929	0.630952	0.633967	0.394534	0.397749		318.002	0.820613	0	0.594091	0.589322	0.38088	0.38489	0.229988	0.232256	0.139247	0.138543
75.2	0.594282	0.589387	0.3807	0.385048	0.230342	0.23243	0.13974	0.13868		75.2	1.1615	1.15857	0.862115	0.872237	0.632019	0.634466	0.393149	0.398201		318.202	0.82055	0	0.594282	0.589387	0.3807	0.385048	0.230342	0.23243	0.13974	0.13868
75.4	0.594567	0.589452	0.381308	0.385205	0.23034	0.232602	0.139634	0.138816		75.4	1.16141	1.15863	0.862561	0.872542	0.632394	0.634961	0.393749	0.398651		318.402	0.821164	0	0.594567	0.589452	0.381308	0.385205	0.23034	0.232602	0.139634	0.138816
75.6	0.594248	0.589515	0.380703	0.38536	0.229886	0.232773	0.139517	0.138952		75.6	1.163	1.1587	0.864476	0.872844	0.633627	0.635454	0.395415	0.3991		318.602	0.821147	0	0.594248	0.589515	0.380703	0.38536	0.229886	0.232773	0.139517	0.138952
75.8	0.593557	0.589578	0.379967	0.385514	0.22991	0.232944	0.139473	0.139087		75.8	1.16338	1.15876	0.864713	0.873144	0.63399	0.635945	0.39513	0.399546		318.802	0.820802	0	0.593557	0.589578	0.379967	0.385514	0.22991	0.232944	0.139473	0.139087
76	0.593315	0.58964	0.381041	0.385667	0.229139	0.233113	0.139515	0.139221		76	1.16337	1.15883	0.864677	0.873441	0.634432	0.636432	0.394857	0.399991		319.002	0.820483	0	0.593315	0.58964	0.381041	0.385667	0.229139	0.233113	0.139515	0.139221
76.2	0.594067	0.589701	0.381397	0.385819	0.229526	0.233282	0.140249	0.139355		76.2	1.16418	1.15889	0.865712	0.873736	0.634923	0.636917	0.396004	0.400434		319.202	0.82112	0	0.594067	0.589701	0.381397	0.385819	0.229526	0.233282	0.140249	0.139355
76.4	0.59267	0.589761	0.380501	0.38597	0.229044	0.233449	0.139756	0.139489		76.4	1.16466	1.15895	0.866275	0.874028	0.635604	0.637399	0.396564	0.400875		319.402	0.820383	0	0.59267	0.589761	0.380501	0.38597	0.229044	0.233449	0.139756	0.139489
76.6	0.59221	0.589821	0.380661	0.386119	0.227945	0.233616	0.139138	0.139621		76.6	1.1649	1.15901	0.866476	0.874318	0.635897	0.637878	0.396114	0.401315		319.602	0.819433	0	0.59221	0.589821	0.380661	0.386119	0.227945	0.233616	0.139138	0.139621
76.8	0.592306	0.58988	0.381024	0.386267	0.227933	0.233781	0.138662	0.139753		76.8	1.16525	1.15908	0.866946	0.874605	0.635458	0.638355	0.396914	0.401753		319.802	0.819069	0	0.592306	0.58988	0.381024	0.386267	0.227933	0.233781	0.138662	0.139753
77	0.592034	0.589938	0.381003	0.386414	0.228379	0.233946	0.138088	0.139885		77	1.16495	1.15914	0.86652	0.87489	0.635582	0.638829	0.39692	0.402188		320.002	0.819182	0	0.592034	0.589938	0.381003	0.386414	0.228379	0.233946	0.138088	0.139885
77.2	0.592501	0.589995	0.381673	0.38656	0.228313	0.23411	0.138074	0.140016		77.2	1.16428	1.15919	0.865628	0.875172	0.634884	0.6393	0.396748	0.402623		320.202	0.819474	0	0.592501	0.589995	0.381673	0.38656	0.228313	0.23411	0.138074	0.140016
77.4	0.592544	0.590052	0.381866	0.386704	0.228576	0.234272	0.137967	0.140146		77.4	1.16433	1.15925	0.866148	0.875452	0.634699	0.639769	0.397573	0.403055		320.402	0.819755	0	0.592544	0.590052	0.381866	0.386704	0.228576	0.234272	0.137967	0.140146
77.6	0.593263	0.590108	0.382625	0.386848	0.228874	0.234434	0.138074	0.140276		77.6	1.16474	1.15931	0.865983	0.875729	0.634977	0.640236	0.397704	0.403486		320.602	0.820283	0	0.593263	0.590108	0.382625	0.386848	0.228874	0.234434	0.138074	0.140276
77.8	0.593431	0.590163	0.383862	0.38699	0.22996	0.234595	0.139027	0.140405		77.8	1.16417	1.15936	0.866105	0.876004	0.635528	0.640699	0.396887	0.403915		320.802	0.821564	0	0.593431	0.590163	0.383862	0.38699	0.22996	0.234595	0.139027	0.140405
78	0.5953	0.590218	0.385779	0.387131	0.231767	0.234755	0.140237	0.140533		78	1.16424	1.15942	0.86694	0.876277	0.635654	0.64116	0.397646	0.404342		321.002	0.82363	0	0.5953	0.590218	0.385779	0.387131	0.231767	0.234755	0.140237	0.140533
78.2	0.594905	0.590271	0.385482	0.387271	0.23229	0.234914	0.140376	0.140661		78.2	1.1642	1.15947	0.867185	0.876547	0.636393	0.641619	0.398094	0.404767		321.202	0.824418	0	0.594905	0.590271	0.385482	0.387271	0.23229	0.234914	0.140376	0.140661
78.4	0.594632	0.590325	0.38611	0.38741	0.232636	0.235072	0.141003	0.140788		78.4	1.16499	1.15953	0.867512	0.876815	0.637	0.642075	0.398197	0.405191		321.402	0.824458	0	0.594632	0.590325	0.38611	0.38741	0.232636	0.235072	0.141003	0.140788
78.6	0.596132	0.590377	0.387521	0.387548	0.233275	0.23523	0.141581	0.140915		78.6	1.16455	1.15958	0.867431	0.877081	0.636453	0.642528	0.398297	0.405613		321.602	0.82505	0	0.596132	0.590377	0.387521	0.387548	0.233275	0.23523	0.141581	0.140915
78.8	0.596664	0.590429	0.386908	0.387684	0.233205	0.235386	0.141847	0.141041		78.8	1.16508	1.15963	0.867976	0.877344	0.637032	0.642979	0.398445	0.406033		321.802	0.825272	0	0.596664	0.590429	0.386908	0.387684	0.233205	0.235386	0.141847	0.141041
79	0.597333	0.59048	0.386325	0.38782	0.233306	0.235541	0.14178	0.141166		79	1.16547	1.15969	0.868415	0.877605	0.637689	0.643428	0.398352	0.406452		322.002	0.825096	0	0.597333	0.59048	0.386325	0.38782	0.233306	0.235541	0.14178	0.141166
79.2	0.597676	0.590531	0.386761	0.387954	0.232655	0.235696	0.141275	0.141291		79.2	1.16576	1.15973	0.869117	0.877864	0.638129	0.643873	0.398577	0.406869		322.202	0.824808	0	0.597676	0.590531	0.386761	0.387954	0.232655	0.235696	0.141275	0.141291
79.4	0.598642	0.590581	0.386313	0.388088	0.23252	0.235849	0.140607	0.141416		79.4	1.16697	1.15979	0.870552	0.878121	0.63924	0.644317	0.400289	0.407284		322.402	0.824233	0	0.598642	0.590581	0.386313	0.388088	0.23252	0.235849	0.140607	0.141416
79.6	0.598343	0.59063	0.385608	0.38822	0.232097	0.236002	0.140245	0.141539		79.6	1.16858	1.15983	0.871728	0.878376	0.64069	0.644758	0.400634	0.407698		322.602	0.823774	0	0.598343	0.59063	0.385608	0.38822	0.232097	0.236002	0.140245	0.141539
79.8	0.598545	0.590679	0.385697	0.388351	0.231487	0.236154	0.139923	0.141663		79.8	1.16874	1.15988	0.872144	0.878628	0.640659	0.645196	0.401098	0.40811		322.802	0.823367	0	0.598545	0.590679	0.385697	0.388351	0.231487	0.236154	0.139923	0.141663
80	0.598702	0.590727	0.38504	0.388481	0.230657	0.236305	0.139859	0.141785		80	1.16989	1.15993	0.873481	0.878878	0.641683	0.645633	0.402202	0.40852		323.002	0.822993	0	0.598702	0.590727	0.38504	0.388481	0.230657	0.236305	0.139859	0.141785
80.2	0.598217	0.590774	0.384276	0.38861	0.230414	0.236455	0.139621	0.141907		80.2	1.17098	1.15998	0.874624	0.879126	0.642397	0.646066	0.403576	0.408929		323.202	0.821981	0	0.598217	0.590774	0.384276	0.38861	0.230414	0.236455	0.139621	0.141907
80.4	0.598607	0.590821	0.385218	0.388738	0.230422	0.236604	0.139616	0.142029		80.4	1.17165	1.16002	0.874846	0.879372	0.642982	0.646498	0.403674	0.409336		323.402	0.821773	0	0.598607	0.590821	0.385218	0.388738	0.230422	0.236604	0.139616	0.142029
80.6	0.598985	0.590867	0.385015	0.388866	0.230442	0.236753	0.139606	0.14215		80.6	1.17134	1.16007	0.875585	0.879616	0.643314	0.646927	0.404348	0.409741		323.602	0.822005	0	0.598985	0.590867	0.385015	0.388866	0.230442	0.236753	0.139606	0.14215
80.8	0.597916	0.590913	0.38379	0.388992	0.230366	0.2369	0.138791	0.14227		80.8	1.17153	1.16012	0.875827	0.879857	0.643688	0.647353	0.404307	0.410145		323.802	0.820465	0	0.597916	0.590913	0.38379	0.388992	0.230366	0.2369	0.138791	0.14227
81	0.597686	0.590958	0.384425	0.389117	0.230475	0.237047	0.138296	0.14239		81	1.17093	1.16016	0.87571	0.880097	0.643866	0.647777	0.404047	0.410547		324.002	0.820263	0	0.597686	0.590958	0.384425	0.389117	0.230475	0.237047	0.138296	0.14239
81.2	0.599304	0.591003	0.384904	0.389241	0.231081	0.237193	0.139569	0.142509		81.2	1.17086	1.1602	0.876014	0.880335	0.643621	0.648199	0.405086	0.410947		324.202	0.82158	0	0.599304	0.591003	0.384904	0.389241	0.231081	0.237193	0.139569	0.142509
81.4	0.598272	0.591047	0.384188	0.389364	0.231143	0.237338	0.139585	0.142628		81.4	1.17081	1.16025	0.876488	0.88057	0.644426	0.648618	0.404888	0.411346		324.402	0.821736	0	0.598272	0.591047	0.384188	0.389364	0.231143	0.237338	0.139585	0.142628
81.6	0.597663	0.59109	0.384626	0.389486	0.230818	0.237482	0.139096	0.142746		81.6	1.17127	1.16029	0.876567	0.880804	0.645088	0.649036	0.405103	0.411744		324.602	0.821977	0	0.597663	0.59109	0.384626	0.389486	0.230818	0.237482	0.139096	0.142746
81.8	0.596907	0.591133	0.384437	0.389607	0.23139	0.237625	0.139375	0.142864		81.8	1.17146	1.16033	0.87691	0.881035	0.644292	0.64945	0.405511	0.412139		324.802	0.822005	0	0.596907	0.591133	0.384437	0.389607	0.23139	0.237625	0.139375	0.142864
82	0.596867	0.591175	0.385209	0.389727	0.232141	0.237768	0.139864	0.142981		82	1.17178	1.16037	0.876743	0.881265	0.644127	0.649863	0.405199	0.412533		325.002	0.822443	0	0.596867	0.591175	0.385209	0.389727	0.232141	0.237768	0.139864	0.142981
82.2	0.596605	0.591217	0.386173	0.389846	0.232406	0.23791	0.140433	0.143097		82.2	1.17126	1.16041	0.875944	0.881492	0.643434	0.650273	0.403915	0.412926		325.202	0.82341	0	0.596605	0.591217	0.386173	0.389846	0.232406	0.23791	0.140433	0.143097
82.4	0.596512	0.591258	0.386544	0.389964	0.232535	0.23805	0.140817	0.143213		82.4	1.17108	1.16045	0.875762	0.881718	0.642747	0.650681	0.404363	0.413317		325.402	0.82371	0	0.596512	0.591258	0.386544	0.389964	0.232535	0.23805	0.140817	0.143213
82.6	0.596829	0.591299	0.38582	0.390081	0.232401	0.238191	0.140786	0.143329		82.6	1.17111	1.16049	0.875212	0.881941	0.642962	0.651087	0.403903	0.413706		325.602	0.823317	0	0.596829	0.591299	0.38582	0.390081	0.232401	0.238191	0.140786	0.143329
82.8	0.596885	0.591339	0.386321	0.390198	0.232685	0.23833	0.141148	0.143444		82.8	1.17178	1.16053	0.874915	0.882163	0.643384	0.65149	0.403658	0.414094		325.802	0.823714	0	0.596885	0.591339	0.386321	0.390198	0.232685	0.23833	0.141148	0.143444
83	0.597824	0.591379	0.387587	0.390313	0.232942	0.238468	0.141279	0.143558		83	1.17243	1.16057	0.875432	0.882383	0.643052	0.651891	0.404629	0.41448		326.002	0.824163	0	0.597824	0.591379	0.387587	0.390313	0.232942	0.238468	0.141279	0.143558
83.2	0.597996	0.591418	0.387168	0.390427	0.233176	0.238606	0.142115	0.143672		83.2	1.17334	1.16061	0.87607	0.882601	0.644067	0.65229	0.405463	0.414864		326.202	0.823954	0	0.597996	0.591418	0.387168	0.390427	0.233176	0.238606	0.142115	0.143672
83.4	0.598185	0.591457	0.387106	0.390541	0.233386	0.238743	0.141422	0.143786		83.4	1.17428	1.16064	0.87664	0.882817	0.645176	0.652687	0.405585	0.415247		326.402	0.823726	0	0.598185	0.591457	0.387106	0.390541	0.233386	0.238743	0.141422	0.143786
83.6	0.598677	0.591496	0.388572	0.390654	0.233923	0.238879	0.14154	0.143898		83.6	1.17526	1.16068	0.877212	0.883031	0.64555	0.653082	0.406139	0.415629		326.602	0.82396	0	0.598677	0.591496	0.388572	0.390654	0.233923	0.238879	0.14154	0.143898
83.8	0.599406	0.591533	0.388452	0.390765	0.234398	0.239014	0.141963	0.144011		83.8	1.17522	1.16072	0.877279	0.883244	0.646024	0.653474	0.40691	0.416009		326.802	0.824319	0	0.599406	0.591533	0.388452	0.390765	0.234398	0.239014	0.141963	0.144011
84	0.599661	0.591571	0.387963	0.390876	0.234626	0.239149	0.142128	0.144123		84	1.17572	1.16075	0.877543	0.883454	0.646905	0.653864	0.407274	0.416387		327.002	0.824617	0	0.599661	0.591571	0.387963	0.390876	0.234626	0.239149	0.142128	0.144123
84.2	0.599565	0.591607	0.388542	0.390986	0.234631	0.239282	0.141907	0.144234		84.2	1.17608	1.16079	0.878164	0.883663	0.647419	0.654252	0.409231	0.416764		327.202	0.823876	0	0.599565	0.591607	0.388542	0.390986	0.234631	0.239282	0.141907	0.144234
84.4	0.600766	0.591644	0.3882	0.391095	0.234984	0.239415	0.142073	0.144345		84.4	1.17642	1.16082	0.878101	0.88387	0.64816	0.654638	0.409197	0.41714		327.402	0.823561	0	0.600766	0.591644	0.3882	0.391095	0.234984	0.239415	0.142073	0.144345
84.6	0.600281	0.59168	0.387269	0.391203	0.235181	0.239548	0.141351	0.144455		84.6	1.17637	1.16086	0.878112	0.884075	0.649119	0.655022	0.409293	0.417514		327.602	0.8234	0	0.600281	0.59168	0.387269	0.391203	0.235181	0.239548	0.141351	0.144455
84.8	0.600566	0.591715	0.387169	0.39131	0.235562	0.239679	0.141145	0.144565		84.8	1.17617	1.16089	0.878385	0.884279	0.649317	0.655403	0.409586	0.417886		327.802	0.823305	0	0.600566	0.591715	0.387169	0.39131	0.235562	0.239679	0.141145	0.144565
85	0.600746	0.59175	0.386531	0.391417	0.235485	0.23981	0.140986	0.144674		85	1.17652	1.16092	0.879388	0.88448	0.649669	0.655783	0.410991	0.418257		328.002	0.823417	0	0.600746	0.59175	0.386531	0.391417	0.235485	0.23981	0.140986	0.144674
85.2	0.600632	0.591785	0.385999	0.391522	0.235471	0.23994	0.140995	0.144783		85.2	1.17749	1.16095	0.879651	0.88468	0.650837	0.65616	0.411866	0.418626		328.202	0.823309	0	0.600632	0.591785	0.385999	0.391522	0.235471	0.23994	0.140995	0.144783
85.4	0.599944	0.591819	0.38647	0.391627	0.23502	0.240069	0.140522	0.144891		85.4	1.17824	1.16099	0.880537	0.884878	0.651369	0.656536	0.412092	0.418994		328.402	0.823033	0	0.599944	0.591819	0.38647	0.391627	0.23502	0.240069	0.140522	0.144891
85.6	0.600384	0.591853	0.386248	0.391731	0.235234	0.240197	0.140935	0.144999		85.6	1.17875	1.16102	0.881176	0.885075	0.650836	0.656909	0.412852	0.419361		328.602	0.823483	0	0.600384	0.591853	0.386248	0.391731	0.235234	0.240197	0.140935	0.144999
85.8	0.599147	0.591886	0.385557	0.391834	0.235588	0.240325	0.141639	0.145106		85.8	1.17897	1.16105	0.881868	0.88527	0.650998	0.65728	0.412824	0.419726		328.802	0.823386	0	0.599147	0.591886	0.385557	0.391834	0.235588	0.240325	0.141639	0.145106
86	0.598209	0.591919	0.38643	0.391936	0.235557	0.240452	0.141713	0.145213		86	1.17928	1.16108	0.88216	0.885463	0.651627	0.657649	0.413193	0.420089		329.002	0.823778	0	0.598209	0.591919	0.38643	0.391936	0.235557	0.240452	0.141713	0.145213
86.2	0.59887	0.591951	0.386808	0.392038	0.236267	0.240578	0.142602	0.145319		86.2	1.1794	1.16111	0.882478	0.885654	0.651336	0.658016	0.412844	0.420451		329.202	0.824718	0	0.59887	0.591951	0.386808	0.392038	0.236267	0.240578	0.142602	0.145319
86.4	0.598283	0.591984	0.385901	0.392138	0.236659	0.240704	0.143252	0.145425		86.4	1.17928	1.16114	0.882887	0.885844	0.651891	0.658381	0.41256	0.420812		329.402	0.825093	0	0.598283	0.591984	0.385901	0.392138	0.236659	0.240704	0.143252	0.145425
86.6	0.598361	0.592015	0.386464	0.392238	0.236433	0.240829	0.144001	0.14553		86.6	1.17947	1.16117	0.883683	0.886033	0.652376	0.658744	0.413038	0.421171		329.602	0.825275	0	0.598361	0.592015	0.386464	0.392238	0.236433	0.240829	0.144001	0.14553
86.8	0.598565	0.592046	0.387901	0.392337	0.23656	0.240953	0.144412	0.145635		86.8	1.17991	1.1612	0.884824	0.886219	0.652228	0.659105	0.413742	0.421528		329.802	0.825488	0	0.598565	0.592046	0.387901	0.392337	0.23656	0.240953	0.144412	0.145635
87	0.59918	0.592077	0.387754	0.392435	0.237058	0.241076	0.144912	0.145739		87	1.18042	1.16123	0.885048	0.886404	0.653008	0.659464	0.413322	0.421885		330.002	0.82498	0	0.59918	0.592077	0.387754	0.392435	0.237058	0.241076	0.144912	0.145739
87.2	0.600112	0.592108	0.388554	0.392532	0.237718	0.241199	0.145867	0.145843		87.2	1.17998	1.16126	0.884738	0.886588	0.653414	0.659821	0.412742	0.422239		330.202	0.826227	0	0.600112	0.592108	0.388554	0.392532	0.237718	0.241199	0.145867	0.145843
87.4	0.60061	0.592138	0.388898	0.392629	0.237552	0.241321	0.145151	0.145946		87.4	1.17996	1.16128	0.884862	0.88677	0.653302	0.660176	0.413292	0.422593		330.402	0.826681	0	0.60061	0.592138	0.388898	0.392629	0.237552	0.241321	0.145151	0.145946
87.6	0.600366	0.592168	0.388886	0.392725	0.237058	0.241442	0.145559	0.146049		87.6	1.18082	1.16131	0.884642	0.88695	0.654472	0.660529	0.413695	0.422945		330.602	0.825882	0	0.600366	0.592168	0.388886	0.392725	0.237058	0.241442	0.145559	0.146049
87.8	0.599935	0.592197	0.388308	0.39282	0.235769	0.241563	0.144963	0.146151		87.8	1.18104	1.16134	0.883378	0.887129	0.655578	0.66088	0.412848	0.423295		330.802	0.825128	0	0.599935	0.592197	0.388308	0.39282	0.235769	0.241563	0.144963	0.146151
88	0.600714	0.592226	0.388836	0.392914	0.234981	0.241683	0.14461	0.146253		88	1.18124	1.16136	0.8831	0.887306	0.655566	0.661229	0.413399	0.423644		331.002	0.825013	0	0.600714	0.592226	0.388836	0.392914	0.234981	0.241683	0.14461	0.146253
88.2	0.600412	0.592255	0.387992	0.393008	0.234638	0.241802	0.144814	0.146355		88.2	1.18171	1.16139	0.884103	0.887482	0.655998	0.661576	0.414307	0.423992		331.202	0.824786	0	0.600412	0.592255	0.387992	0.393008	0.234638	0.241802	0.144814	0.146355
88.4	0.599895	0.592283	0.386915	0.393101	0.234149	0.24192	0.143831	0.146456		88.4	1.18203	1.16142	0.883514	0.887656	0.656366	0.661921	0.414396	0.424338		331.402	0.82392	0	0.599895	0.592283	0.386915	0.393101	0.234149	0.24192	0.143831	0.146456
88.6	0.599304	0.592311	0.387261	0.393193	0.233373	0.242038	0.14261	0.146556		88.6	1.18289	1.16144	0.883246	0.887828	0.656299	0.662265	0.41461	0.424683		331.602	0.823609	0	0.599304	0.592311	0.387261	0.393193	0.233373	0.242038	0.14261	0.146556
88.8	0.599748	0.592338	0.386536	0.393284	0.233458	0.242155	0.142877	0.146656		88.8	1.18362	1.16147	0.883655	0.888	0.656343	0.662606	0.415519	0.425027		331.802	0.823133	0	0.599748	0.592338	0.386536	0.393284	0.233458	0.242155	0.142877	0.146656
89	0.5996	0.592366	0.386289	0.393374	0.233488	0.242272	0.142556	0.146756		89	1.18378	1.16149	0.884487	0.888169	0.656302	0.662946	0.415818	0.425369		332.002	0.822745	0	0.5996	0.592366	0.386289	0.393374	0.233488	0.242272	0.142556	0.146756
89.2	0.598793	0.592392	0.386486	0.393464	0.233278	0.242387	0.141858	0.146855		89.2	1.18465	1.16152	0.885378	0.888338	0.656507	0.663283	0.41702	0.425709		332.202	0.822502	0	0.598793	0.592392	0.386486	0.393464	0.233278	0.242387	0.141858	0.146855
89.4	0.598452	0.592419	0.3854	0.393553	0.232908	0.242502	0.141317	0.146954		89.4	1.18601	1.16154	0.885998	0.888505	0.656623	0.663619	0.417867	0.426049		332.402	0.821554	0	0.598452	0.592419	0.3854	0.393553	0.232908	0.242502	0.141317	0.146954
89.6	0.597163	0.592445	0.384807	0.393642	0.233069	0.242617	0.141338	0.147052		89.6	1.1863	1.16156	0.885943	0.88867	0.657029	0.663953	0.416962	0.426387		332.602	0.821292	0	0.597163	0.592445	0.384807	0.393642	0.233069	0.242617	0.141338	0.147052
89.8	0.596378	0.592471	0.385057	0.393729	0.233087	0.242731	0.141573	0.14715		89.8	1.18609	1.16159	0.887262	0.888834	0.65713	0.664285	0.417555	0.426723		332.802	0.821146	0	0.596378	0.592471	0.385057	0.393729	0.233087	0.242731	0.141573	0.14715
90	0.596666	0.592497	0.384732	0.393816	0.234008	0.242844	0.14221	0.147247		90	1.18638	1.16161	0.887863	0.888997	0.656655	0.664615	0.418587	0.427059		333.002	0.821841	0	0.596666	0.592497	0.384732	0.393816	0.234008	0.242844	0.14221	0.147247
90.2	0.596766	0.592522	0.383867	0.393903	0.235037	0.242956	0.142801	0.147344		90.2	1.1869	1.16163	0.887823	0.889158	0.657188	0.664943	0.417725	0.427393		333.202	0.821651	0	0.596766	0.592522	0.383867	0.393903	0.235037	0.242956	0.142801	0.147344
90.4	0.596421	0.592547	0.384983	0.393988	0.235709	0.243068	0.143712	0.14744		90.4	1.18664	1.16165	0.888069	0.889318	0.657584	0.66527	0.417652	0.427725		333.402	0.822047	0	0.596421	0.592547	0.384983	0.393988	0.235709	0.243068	0.143712	0.14744
90.6	0.596826	0.592571	0.385353	0.394073	0.236086	0.243179	0.144436	0.147536		90.6	1.18622	1.16168	0.889458	0.889476	0.657584	0.665595	0.418607	0.428057		333.602	0.822236	0	0.596826	0.592571	0.385353	0.394073	0.236086	0.243179	0.144436	0.147536
90.8	0.5974	0.592595	0.385209	0.394157	0.237354	0.24329	0.14513	0.147632		90.8	1.18625	1.1617	0.890186	0.889633	0.658458	0.665918	0.41908	0.428386		333.802	0.822822	0	0.5974	0.592595	0.385209	0.394157	0.237354	0.24329	0.14513	0.147632
91	0.59711	0.592619	0.385398	0.394241	0.2379	0.2434	0.145716	0.147727		91	1.18657	1.16172	0.88981	0.889789	0.659596	0.666239	0.418794	0.428715		334.002	0.823193	0	0.59711	0.592619	0.385398	0.394241	0.2379	0.2434	0.145716	0.147727
91.2	0.597236	0.592643	0.386013	0.394324	0.238108	0.243509	0.145907	0.147822		91.2	1.18615	1.16174	0.889309	0.889943	0.659001	0.666558	0.41878	0.429042		334.202	0.824415	0	0.597236	0.592643	0.386013	0.394324	0.238108	0.243509	0.145907	0.147822
91.4	0.596984	0.592667	0.385221	0.394406	0.23788	0.243618	0.145872	0.147916		91.4	1.18622	1.16176	0.889577	0.890096	0.65968	0.666876	0.418026	0.429368		334.402	0.823833	0	0.596984	0.592667	0.385221	0.394406	0.23788	0.243618	0.145872	0.147916
91.6	0.597089	0.59269	0.386251	0.394488	0.237601	0.243726	0.146619	0.14801		91.6	1.18603	1.16178	0.890229	0.890248	0.660675	0.667192	0.417657	0.429693		334.602	0.824133	0	0.597089	0.59269	0.386251	0.394488	0.237601	0.243726	0.146619	0.14801
91.8	0.598238	0.592712	0.38723	0.394569	0.237687	0.243833	0.146565	0.148103		91.8	1.18646	1.1618	0.890876	0.890399	0.661119	0.667506	0.418356	0.430016		334.802	0.825073	0	0.598238	0.592712	0.38723	0.394569	0.237687	0.243833	0.146565	0.148103
92	0.598734	0.592735	0.387656	0.394649	0.238142	0.24394	0.146997	0.148196		92	1.18679	1.16182	0.89137	0.890548	0.661512	0.667818	0.418305	0.430338		335.002	0.825173	0	0.598734	0.592735	0.387656	0.394649	0.238142	0.24394	0.146997	0.148196
92.2	0.598997	0.592757	0.38833	0.394728	0.238658	0.244046	0.147759	0.148288		92.2	1.18659	1.16184	0.891418	0.890696	0.66123	0.668129	0.417607	0.430659		335.202	0.825909	0	0.598997	0.592757	0.38833	0.394728	0.238658	0.244046	0.147759	0.148288
92.4	0.599872	0.592779	0.389293	0.394807	0.238529	0.244152	0.147009	0.14838		92.4	1.18703	1.16186	0.89198	0.890842	0.660556	0.668437	0.418364	0.430978		335.402	0.826222	0	0.599872	0.592779	0.389293	0.394807	0.238529	0.244152	0.147009	0.14838
92.6	0.599708	0.592801	0.388846	0.394886	0.238182	0.244257	0.146441	0.148472		92.6	1.18773	1.16188	0.8924	0.890988	0.660838	0.668745	0.41867	0.431296		335.602	0.8254	0	0.599708	0.592801	0.388846	0.394886	0.238182	0.244257	0.146441	0.148472
92.8	0.59963	0.592822	0.388535	0.394963	0.238005	0.244361	0.145791	0.148563		92.8	1.18829	1.1619	0.892734	0.891132	0.661733	0.66905	0.419018	0.431613		335.802	0.82484	0	0.59963	0.592822	0.388535	0.394963	0.238005	0.244361	0.145791	0.148563
93	0.600789	0.592843	0.39005	0.39504	0.237922	0.244465	0.14572	0.148654		93	1.18822	1.16191	0.892829	0.891275	0.661135	0.669354	0.419422	0.431929		336.002	0.825404	0	0.600789	0.592843	0.39005	0.39504	0.237922	0.244465	0.14572	0.148654
93.2	0.600729	0.592864	0.389508	0.395117	0.237453	0.244568	0.145875	0.148744		93.2	1.18925	1.16193	0.893248	0.891416	0.66099	0.669656	0.420365	0.432243		336.202	0.825388	0	0.600729	0.592864	0.389508	0.395117	0.237453	0.244568	0.145875	0.148744
93.4	0.600443	0.592885	0.389109	0.395193	0.237082	0.244671	0.145191	0.148834		93.4	1.18972	1.16195	0.89294	0.891557	0.66131	0.669956	0.420695	0.432556		336.402	0.824795	0	0.600443	0.592885	0.389109	0.395193	0.237082	0.244671	0.145191	0.148834
93.6	0.600132	0.592905	0.389587	0.395268	0.236183	0.244773	0.144467	0.148924		93.6	1.18957	1.16197	0.893288	0.891696	0.661282	0.670255	0.420924	0.432868		336.602	0.824575	0	0.600132	0.592905	0.389587	0.395268	0.236183	0.244773	0.144467	0.148924
93.8	0.600725	0.592925	0.388766	0.395343	0.23614	0.244874	0.144613	0.149013		93.8	1.18945	1.16199	0.893041	0.891834	0.661183	0.670552	0.421259	0.433178		336.802	0.824161	0	0.600725	0.592925	0.388766	0.395343	0.23614	0.244874	0.144613	0.149013
94	0.600932	0.592945	0.388406	0.395417	0.236487	0.244975	0.145291	0.149102		94	1.18964	1.162	0.892625	0.891971	0.661493	0.670847	0.421276	0.433488		337.002	0.825014	0	0.600932	0.592945	0.388406	0.395417	0.236487	0.244975	0.145291	0.149102
94.2	0.600452	0.592965	0.388296	0.39549	0.236121	0.245075	0.144383	0.14919		94.2	1.18934	1.16202	0.892995	0.892106	0.66204	0.671141	0.421906	0.433796		337.202	0.824368	0	0.600452	0.592965	0.388296	0.39549	0.236121	0.245075	0.144383	0.14919
94.4	0.59977	0.592984	0.387909	0.395563	0.235558	0.245175	0.144062	0.149278		94.4	1.18983	1.16203	0.893785	0.892241	0.662761	0.671433	0.423087	0.434103		337.402	0.823701	0	0.59977	0.592984	0.387909	0.395563	0.235558	0.245175	0.144062	0.149278
94.6	0.599616	0.593003	0.38778	0.395635	0.235622	0.245274	0.144527	0.149365		94.6	1.19001	1.16205	0.893985	0.892374	0.663748	0.671724	0.422623	0.434408		337.602	0.823749	0	0.599616	0.593003	0.38778	0.395635	0.235622	0.245274	0.144527	0.149365
94.8	0.599821	0.593022	0.388235	0.395707	0.235527	0.245372	0.144883	0.149453		94.8	1.19058	1.16207	0.894792	0.892507	0.66457	0.672013	0.423729	0.434712		337.802	0.824598	0	0.599821	0.593022	0.388235	0.395707	0.235527	0.245372	0.144883	0.149453
95	0.598797	0.59304	0.387454	0.395778	0.234703	0.24547	0.144983	0.149539		95	1.19124	1.16208	0.895547	0.892638	0.664758	0.6723	0.424682	0.435015		338.002	0.824505	0	0.598797	0.59304	0.387454	0.395778	0.234703	0.24547	0.144983	0.149539
95.2	0.597327	0.593059	0.38597	0.395849	0.234361	0.245568	0.144521	0.149626		95.2	1.19157	1.1621	0.895579	0.892768	0.664913	0.672586	0.424269	0.435317		338.202	0.823843	0	0.597327	0.593059	0.38597	0.395849	0.234361	0.245568	0.144521	0.149626
95.4	0.59741	0.593077	0.386272	0.395919	0.234223	0.245664	0.14452	0.149711		95.4	1.19243	1.16212	0.896785	0.892896	0.666022	0.67287	0.424765	0.435618		338.402	0.823436	0	0.59741	0.593077	0.386272	0.395919	0.234223	0.245664	0.14452	0.149711
95.6	0.598877	0.593095	0.387322	0.395988	0.235401	0.245761	0.146003	0.149797		95.6	1.19295	1.16213	0.898094	0.893024	0.66644	0.673153	0.426653	0.435917		338.602	0.825013	0	0.598877	0.593095	0.387322	0.395988	0.235401	0.245761	0.146003	0.149797
95.8	0.599114	0.593113	0.386595	0.396057	0.235928	0.245856	0.146303	0.149882		95.8	1.19364	1.16214	0.898637	0.893151	0.666768	0.673434	0.427586	0.436216		338.802	0.825791	0	0.599114	0.593113	0.386595	0.396057	0.235928	0.245856	0.146303	0.149882
96	0.598149	0.59313	0.386397	0.396125	0.235956	0.245952	0.145835	0.149967		96	1.19407	1.16216	0.898917	0.893276	0.667004	0.673713	0.427771	0.436513		339.002	0.825042	0	0.598149	0.59313	0.386397	0.396125	0.235956	0.245952	0.145835	0.149967
96.2	0.598895	0.593147	0.387259	0.396193	0.236306	0.246046	0.146231	0.150051		96.2	1.19409	1.16217	0.898942	0.893401	0.665875	0.673991	0.428083	0.436809		339.202	0.825167	0	0.598895	0.593147	0.387259	0.396193	0.236306	0.246046	0.146231	0.150051
96.4	0.599807	0.593164	0.387476	0.39626	0.23698	0.24614	0.146888	0.150135		96.4	1.19451	1.16219	0.899178	0.893524	0.666309	0.674267	0.427729	0.437103		339.402	0.825501	0	0.599807	0.593164	0.387476	0.39626	0.23698	0.24614	0.146888	0.150135
96.6	0.59938	0.593181	0.387179	0.396327	0.236488	0.246234	0.146824	0.150219		96.6	1.19423	1.1622	0.898488	0.893647	0.666445	0.674542	0.427437	0.437397		339.602	0.824952	0	0.59938	0.593181	0.387179	0.396327	0.236488	0.246234	0.146824	0.150219
96.8	0.59934	0.593198	0.387551	0.396393	0.235971	0.246327	0.14617	0.150302		96.8	1.19441	1.16222	0.898571	0.893768	0.665785	0.674815	0.427928	0.437689		339.802	0.824636	0	0.59934	0.593198	0.387551	0.396393	0.235971	0.246327	0.14617	0.150302
97	0.600163	0.593214	0.388	0.396458	0.236377	0.246419	0.147118	0.150384		97	1.1945	1.16223	0.897641	0.893888	0.665622	0.675087	0.427352	0.43798		340.002	0.824463	0	0.600163	0.593214	0.388	0.396458	0.236377	0.246419	0.147118	0.150384
97.2	0.60076	0.59323	0.388816	0.396523	0.23701	0.246511	0.147411	0.150467		97.2	1.19428	1.16224	0.897336	0.894007	0.665889	0.675357	0.426719	0.43827		340.202	0.824976	0	0.60076	0.59323	0.388816	0.396523	0.23701	0.246511	0.147411	0.150467
97.4	0.60147	0.593246	0.389364	0.396588	0.237477	0.246603	0.146947	0.150549		97.4	1.19437	1.16226	0.897519	0.894126	0.665963	0.675626	0.427266	0.438559		340.402	0.825312	0	0.60147	0.593246	0.389364	0.396588	0.237477	0.246603	0.146947	0.150549
97.6	0.601524	0.593262	0.389366	0.396652	0.236939	0.246693	0.146262	0.150631		97.6	1.1944	1.16227	0.897569	0.894243	0.6669	0.675893	0.427187	0.438846		340.602	0.824823	0	0.601524	0.593262	0.389366	0.396652	0.236939	0.246693	0.146262	0.150631
97.8	0.601191	0.593278	0.389798	0.396716	0.237222	0.246784	0.146177	0.150712		97.8	1.19447	1.16228	0.896388	0.894359	0.667242	0.676159	0.425892	0.439133		340.802	0.824628	0	0.601191	0.593278	0.389798	0.396716	0.237222	0.246784	0.146177	0.150712
98	0.602688	0.593293	0.391376	0.396779	0.2378	0.246874	0.147008	0.150793		98	1.19472	1.1623	0.896724	0.894474	0.667528	0.676423	0.426565	0.439418		341.002	0.825618	0	0.602688	0.593293	0.391376	0.396779	0.2378	0.246874	0.147008	0.150793
98.2	0.603391	0.593308	0.391509	0.396841	0.238879	0.246963	0.14734	0.150873		98.2	1.1947	1.16231	0.897329	0.894588	0.667968	0.676686	0.427465	0.439702		341.202	0.825978	0	0.603391	0.593308	0.391509	0.396841	0.238879	0.246963	0.14734	0.150873
98.4	0.602891	0.593323	0.390785	0.396903	0.238802	0.247052	0.146717	0.150953		98.4	1.19557	1.16232	0.897679	0.894701	0.66915	0.676948	0.427653	0.439985		341.402	0.825944	0	0.602891	0.593323	0.390785	0.396903	0.238802	0.247052	0.146717	0.150953
98.6	0.602786	0.593338	0.391204	0.396965	0.238586	0.24714	0.147048	0.151033		98.6	1.19633	1.16233	0.898386	0.894814	0.670035	0.677208	0.428216	0.440267		341.602	0.826305	0	0.602786	0.593338	0.391204	0.396965	0.238586	0.24714	0.147048	0.151033
98.8	0.602826	0.593353	0.390478	0.397026	0.238643	0.247228	0.147011	0.151112		98.8	1.19733	1.16234	0.898963	0.894925	0.670609	0.677466	0.429779	0.440548		341.802	0.826699	0	0.602826	0.593353	0.390478	0.397026	0.238643	0.247228	0.147011	0.151112
99	0.60214	0.593367	0.389523	0.397086	0.238816	0.247315	0.146485	0.151192		99	1.19783	1.16236	0.899223	0.895035	0.671221	0.677723	0.430092	0.440827		342.002	0.826662	0	0.60214	0.593367	0.389523	0.397086	0.238816	0.247315	0.146485	0.151192
99.2	0.601306	0.593382	0.388672	0.397146	0.238858	0.247402	0.146144	0.15127		99.2	1.19891	1.16237	0.900126	0.895145	0.672018	0.677979	0.431321	0.441106		342.202	0.826537	0	0.601306	0.593382	0.388672	0.397146	0.238858	0.247402	0.146144	0.15127
99.4	0.601385	0.593396	0.387836	0.397206	0.238689	0.247488	0.145632	0.151348		99.4	1.20001	1.16238	0.901059	0.895253	0.672673	0.678233	0.43323	0.441383		342.402	0.825934	0	0.601385	0.593396	0.387836	0.397206	0.238689	0.247488	0.145632	0.151348
99.6	0.601259	0.59341	0.387379	0.397265	0.23925	0.247574	0.145934	0.151426		99.6	1.20036	1.16239	0.901088	0.895361	0.673407	0.678486	0.433601	0.441659		342.602	0.825755	0	0.601259	0.59341	0.387379	0.397265	0.23925	0.247574	0.145934	0.151426
99.8	0.601192	0.593423	0.387377	0.397323	0.238968	0.247659	0.145456	0.151504		99.8	1.20015	1.1624	0.901575	0.895467	0.673414	0.678737	0.434173	0.441934		342.802	0.825513	0	0.601192	0.593423	0.387377	0.397323	0.238968	0.247659	0.145456	0.151504
100	0.601724	0.593437	0.387707	0.397381	0.239157	0.247744	0.145774	0.151581		100	1.20063	1.16241	0.902836	0.895573	0.673543	0.678987	0.435627	0.442208		343.002	0.825009	0	0.601724	0.593437	0.387707	0.397381	0.239157	0.247744	0.145774	0.151581
100.2	0.601498	0.59345	0.387177	0.397439	0.239017	0.247828	0.146225	0.151658		100.2	1.20083	1.16242	0.902815	0.895678	0.673824	0.679236	0.435284	0.442481		343.202	0.824547	0	0.601498	0.59345	0.387177	0.397439	0.239017	0.247828	0.146225	0.151658
100.4	0.601663	0.593464	0.387621	0.397496	0.238834	0.247912	0.146231	0.151735		100.4	1.20051	1.16243	0.902405	0.895782	0.674156	0.679483	0.433671	0.442753		343.402	0.824605	0	0.601663	0.593464	0.387621	0.397496	0.238834	0.247912	0.146231	0.151735
100.6	0.602608	0.593477	0.387984	0.397553	0.237995	0.247995	0.145942	0.151811		100.6	1.19997	1.16244	0.902832	0.895885	0.673712	0.679729	0.433598	0.443024		343.602	0.824034	0	0.602608	0.593477	0.387984	0.397553	0.237995	0.247995	0.145942	0.151811
100.8	0.602825	0.593489	0.387709	0.397609	0.238314	0.248078	0.145876	0.151887		100.8	1.20001	1.16245	0.902824	0.895987	0.67413	0.679973	0.432574	0.443293		343.802	0.823881	0	0.602825	0.593489	0.387709	0.397609	0.238314	0.248078	0.145876	0.151887
101	0.602998	0.593502	0.38794	0.397665	0.238442	0.24816	0.14551	0.151962		101	1.20008	1.16247	0.902663	0.896088	0.67481	0.680217	0.431866	0.443562		344.002	0.823901	0	0.602998	0.593502	0.38794	0.397665	0.238442	0.24816	0.14551	0.151962
101.2	0.604213	0.593515	0.389369	0.397721	0.238881	0.248242	0.145439	0.152037		101.2	1.20035	1.16247	0.903148	0.896188	0.675047	0.680458	0.431354	0.443829		344.202	0.824015	0	0.604213	0.593515	0.389369	0.397721	0.238881	0.248242	0.145439	0.152037
101.4	0.604364	0.593527	0.389386	0.397775	0.239134	0.248324	0.145608	0.152112		101.4	1.20011	1.16248	0.902868	0.896288	0.675103	0.680699	0.43011	0.444095		344.402	0.823983	0	0.604364	0.593527	0.389386	0.397775	0.239134	0.248324	0.145608	0.152112
101.6	0.60508	0.593539	0.391199	0.39783	0.239279	0.248405	0.145659	0.152186		101.6	1.19904	1.16249	0.90245	0.896386	0.675112	0.680938	0.429181	0.444361		344.602	0.824821	0	0.60508	0.593539	0.391199	0.39783	0.239279	0.248405	0.145659	0.152186
101.8	0.606014	0.593552	0.392231	0.397884	0.239992	0.248485	0.14681	0.15226		101.8	1.19969	1.1625	0.902921	0.896484	0.674894	0.681176	0.429566	0.444625		344.802	0.825942	0	0.606014	0.593552	0.392231	0.397884	0.239992	0.248485	0.14681	0.15226
102	0.60661	0.593564	0.392123	0.397938	0.240564	0.248565	0.147451	0.152334		102	1.2001	1.16251	0.902685	0.896581	0.675277	0.681412	0.429431	0.444888		345.002	0.826156	0	0.60661	0.593564	0.392123	0.397938	0.240564	0.248565	0.147451	0.152334
102.2	0.606979	0.593575	0.3928	0.397991	0.241367	0.248645	0.148335	0.152408		102.2	1.19949	1.16252	0.902084	0.896677	0.67544	0.681647	0.428969	0.44515		345.202	0.826948	0	0.606979	0.593575	0.3928	0.397991	0.241367	0.248645	0.148335	0.152408
102.4	0.608179	0.593587	0.393383	0.398044	0.241722	0.248724	0.148186	0.152481		102.4	1.19941	1.16253	0.902265	0.896772	0.675389	0.681881	0.429055	0.445411		345.402	0.827938	0	0.608179	0.593587	0.393383	0.398044	0.241722	0.248724	0.148186	0.152481
102.6	0.607709	0.593599	0.392693	0.398096	0.241759	0.248803	0.148969	0.152553		102.6	1.2001	1.16254	0.902557	0.896867	0.675754	0.682114	0.430089	0.445671		345.602	0.828245	0	0.607709	0.593599	0.392693	0.398096	0.241759	0.248803	0.148969	0.152553
102.8	0.606136	0.59361	0.391598	0.398148	0.241118	0.248881	0.147757	0.152626		102.8	1.2007	1.16255	0.901666	0.896961	0.676441	0.682345	0.429968	0.44593		345.802	0.827796	0	0.606136	0.59361	0.391598	0.398148	0.241118	0.248881	0.147757	0.152626
103	0.606154	0.593621	0.392301	0.398199	0.240708	0.248959	0.147282	0.152698		103	1.20095	1.16256	0.901853	0.897053	0.676561	0.682575	0.430222	0.446188		346.002	0.827895	0	0.606154	0.593621	0.392301	0.398199	0.240708	0.248959	0.147282	0.152698
103.2	0.606651	0.593632	0.391692	0.39825	0.240928	0.249036	0.148828	0.152769		103.2	1.2015	1.16257	0.902674	0.897146	0.676766	0.682804	0.431593	0.446445		346.202	0.828097	0	0.606651	0.593632	0.391692	0.39825	0.240928	0.249036	0.148828	0.152769
103.4	0.606337	0.593643	0.39154	0.398301	0.240773	0.249113	0.148504	0.152841		103.4	1.20211	1.16258	0.902787	0.897237	0.677104	0.683031	0.432088	0.446701		346.402	0.827682	0	0.606337	0.593643	0.39154	0.398301	0.240773	0.249113	0.148504	0.152841
103.6	0.605567	0.593654	0.391573	0.398351	0.240133	0.249189	0.148042	0.152912		103.6	1.20304	1.16258	0.903556	0.897327	0.677536	0.683257	0.433248	0.446955		346.602	0.827456	0	0.605567	0.593654	0.391573	0.398351	0.240133	0.249189	0.148042	0.152912
103.8	0.605619	0.593665	0.391294	0.398401	0.239919	0.249265	0.148297	0.152983		103.8	1.2035	1.16259	0.904311	0.897417	0.677817	0.683482	0.434436	0.447209		346.802	0.827055	0	0.605619	0.593665	0.391294	0.398401	0.239919	0.249265	0.148297	0.152983
104	0.605171	0.593675	0.390892	0.398451	0.239774	0.249341	0.148557	0.153053		104	1.2037	1.1626	0.905255	0.897506	0.678132	0.683706	0.434783	0.447462		347.002	0.826668	0	0.605171	0.593675	0.390892	0.398451	0.239774	0.249341	0.148557	0.153053
104.2	0.604865	0.593686	0.390725	0.3985	0.23971	0.249416	0.148724	0.153123		104.2	1.20429	1.16261	0.905777	0.897594	0.678104	0.683928	0.435344	0.447714		347.202	0.826921	0	0.604865	0.593686	0.390725	0.3985	0.23971	0.249416	0.148724	0.153123
104.4	0.604601	0.593696	0.390293	0.398548	0.239668	0.24949	0.148987	0.153193		104.4	1.20463	1.16262	0.906084	0.897682	0.677968	0.68415	0.435227	0.447964		347.402	0.826211	0	0.604601	0.593696	0.390293	0.398548	0.239668	0.24949	0.148987	0.153193
104.6	0.603503	0.593706	0.389231	0.398597	0.238869	0.249565	0.148212	0.153262		104.6	1.20553	1.16262	0.906234	0.897768	0.678569	0.68437	0.435345	0.448214		347.602	0.825317	0	0.603503	0.593706	0.389231	0.398597	0.238869	0.249565	0.148212	0.153262
104.8	0.60251	0.593716	0.389297	0.398645	0.238695	0.249639	0.147695	0.153331		104.8	1.20572	1.16263	0.906789	0.897854	0.678445	0.684588	0.435235	0.448463		347.802	0.825063	0	0.60251	0.593716	0.389297	0.398645	0.238695	0.249639	0.147695	0.153331
105	0.602496	0.593726	0.389203	0.398692	0.238563	0.249712	0.147269	0.1534		105	1.20569	1.16264	0.908097	0.897939	0.678242	0.684806	0.436187	0.44871		348.002	0.824696	0	0.602496	0.593726	0.389203	0.398692	0.238563	0.249712	0.147269	0.1534
105.2	0.602095	0.593736	0.388593	0.398739	0.239006	0.249785	0.148216	0.153469		105.2	1.20607	1.16265	0.908292	0.898024	0.678493	0.685022	0.435475	0.448957		348.202	0.824569	0	0.602095	0.593736	0.388593	0.398739	0.239006	0.249785	0.148216	0.153469
105.4	0.600894	0.593745	0.38842	0.398786	0.23879	0.249857	0.147854	0.153537		105.4	1.20579	1.16265	0.907516	0.898108	0.678226	0.685237	0.435015	0.449203		348.402	0.824452	0	0.600894	0.593745	0.38842	0.398786	0.23879	0.249857	0.147854	0.153537
105.6	0.601845	0.593755	0.38931	0.398832	0.238871	0.24993	0.148658	0.153605		105.6	1.20578	1.16266	0.908198	0.898191	0.678246	0.685451	0.436177	0.449447		348.602	0.824626	0	0.601845	0.593755	0.38931	0.398832	0.238871	0.24993	0.148658	0.153605
105.8	0.60135	0.593764	0.388418	0.398878	0.239417	0.250001	0.149001	0.153672		105.8	1.20652	1.16267	0.908341	0.898273	0.678644	0.685664	0.436278	0.449691		348.802	0.824396	0	0.60135	0.593764	0.388418	0.398878	0.239417	0.250001	0.149001	0.153672
106	0.600903	0.593774	0.388238	0.398924	0.239366	0.250073	0.148745	0.153739		106	1.20653	1.16268	0.907882	0.898355	0.678891	0.685876	0.436394	0.449934		349.002	0.824072	0	0.600903	0.593774	0.388238	0.398924	0.239366	0.250073	0.148745	0.153739
106.2	0.601465	0.593783	0.388663	0.398969	0.23991	0.250144	0.148505	0.153806		106.2	1.2063	1.16268	0.907963	0.898435	0.678792	0.686086	0.436777	0.450175		349.202	0.82418	0	0.601465	0.593783	0.388663	0.398969	0.23991	0.250144	0.148505	0.153806
106.4	0.60142	0.593792	0.388553	0.399014	0.240213	0.250214	0.148522	0.153873		106.4	1.20626	1.16269	0.908215	0.898516	0.679278	0.686295	0.436498	0.450416		349.402	0.823967	0	0.60142	0.593792	0.388553	0.399014	0.240213	0.250214	0.148522	0.153873
106.6	0.600571	0.593801	0.388403	0.399059	0.239959	0.250284	0.148428	0.153939		106.6	1.20604	1.1627	0.908151	0.898595	0.679256	0.686503	0.436393	0.450656		349.602	0.824159	0	0.600571	0.593801	0.388403	0.399059	0.239959	0.250284	0.148428	0.153939
106.8	0.601491	0.59381	0.389382	0.399103	0.240198	0.250354	0.14797	0.154005		106.8	1.20596	1.1627	0.908441	0.898674	0.679203	0.68671	0.437136	0.450895		349.802	0.824861	0	0.601491	0.59381	0.389382	0.399103	0.240198	0.250354	0.14797	0.154005
107	0.602727	0.593818	0.390192	0.399147	0.241401	0.250423	0.148677	0.154071		107	1.20636	1.16271	0.908565	0.898752	0.679456	0.686916	0.437182	0.451133		350.002	0.825248	0	0.602727	0.593818	0.390192	0.399147	0.241401	0.250423	0.148677	0.154071
107.2	0.603509	0.593827	0.39071	0.39919	0.241848	0.250492	0.148858	0.154136		107.2	1.20655	1.16272	0.908459	0.89883	0.679629	0.687121	0.437054	0.45137		350.202	0.825427	0	0.603509	0.593827	0.39071	0.39919	0.241848	0.250492	0.148858	0.154136
107.4	0.60463	0.593835	0.39207	0.399233	0.242098	0.25056	0.148469	0.154201		107.4	1.2066	1.16272	0.908921	0.898906	0.679483	0.687324	0.437597	0.451606		350.402	0.826036	0	0.60463	0.593835	0.39207	0.399233	0.242098	0.25056	0.148469	0.154201
107.6	0.604689	0.593844	0.391904	0.399276	0.242598	0.250628	0.14935	0.154266		107.6	1.20662	1.16273	0.909494	0.898983	0.680146	0.687526	0.438615	0.451841		350.602	0.826815	0	0.604689	0.593844	0.391904	0.399276	0.242598	0.250628	0.14935	0.154266
107.8	0.604163	0.593852	0.39103	0.399319	0.24229	0.250696	0.148544	0.154331		107.8	1.20662	1.16274	0.909541	0.899058	0.680725	0.687728	0.438609	0.452075		350.802	0.825698	0	0.604163	0.593852	0.39103	0.399319	0.24229	0.250696	0.148544	0.154331
108	0.604621	0.59386	0.39201	0.399361	0.241875	0.250763	0.14861	0.154395		108	1.20652	1.16274	0.91	0.899133	0.680662	0.687928	0.439319	0.452308		351.002	0.825453	0	0.604621	0.59386	0.39201	0.399361	0.241875	0.250763	0.14861	0.154395
108.2	0.605071	0.593868	0.392033	0.399403	0.242536	0.25083	0.149801	0.154459		108.2	1.20749	1.16275	0.910283	0.899207	0.680766	0.688127	0.440103	0.45254		351.202	0.825852	0	0.605071	0.593868	0.392033	0.399403	0.242536	0.25083	0.149801	0.154459
108.4	0.604309	0.593876	0.390883	0.399444	0.242153	0.250897	0.149469	0.154522		108.4	1.20768	1.16275	0.910843	0.899281	0.681764	0.688325	0.440545	0.452771		351.402	0.825625	0	0.604309	0.593876	0.390883	0.399444	0.242153	0.250897	0.149469	0.154522
108.6	0.60319	0.593884	0.390589	0.399485	0.240787	0.250963	0.14834	0.154586		108.6	1.20806	1.16276	0.911154	0.899354	0.682124	0.688521	0.441403	0.453002		351.602	0.825287	0	0.60319	0.593884	0.390589	0.399485	0.240787	0.250963	0.14834	0.154586
108.8	0.60323	0.593892	0.390509	0.399526	0.240233	0.251029	0.148743	0.154649		108.8	1.20769	1.16276	0.911626	0.899426	0.682184	0.688717	0.44161	0.453231		351.802	0.824381	0	0.60323	0.593892	0.390509	0.399526	0.240233	0.251029	0.148743	0.154649
109	0.603081	0.5939	0.390217	0.399566	0.240202	0.251094	0.148963	0.154711		109	1.20776	1.16277	0.911564	0.899498	0.682886	0.688912	0.441345	0.453459		352.002	0.824215	0	0.603081	0.5939	0.390217	0.399566	0.240202	0.251094	0.148963	0.154711
109.2	0.602953	0.593907	0.39042	0.399606	0.240395	0.251159	0.149422	0.154774		109.2	1.20851	1.16278	0.911396	0.899569	0.682818	0.689105	0.442018	0.453687		352.202	0.824877	0	0.602953	0.593907	0.39042	0.399606	0.240395	0.251159	0.149422	0.154774
109.4	0.602108	0.593915	0.389811	0.399646	0.239911	0.251224	0.149087	0.154836		109.4	1.20914	1.16278	0.911971	0.899639	0.683328	0.689298	0.44341	0.453914		352.402	0.824853	0	0.602108	0.593915	0.389811	0.399646	0.239911	0.251224	0.149087	0.154836
109.6	0.601038	0.593922	0.389188	0.399686	0.239537	0.251288	0.149056	0.154898		109.6	1.2098	1.16279	0.912379	0.899709	0.684628	0.689489	0.44348	0.454139		352.602	0.8241	0	0.601038	0.593922	0.389188	0.399686	0.239537	0.251288	0.149056	0.154898
109.8	0.600348	0.593929	0.389513	0.399725	0.240017	0.251352	0.149018	0.154959		109.8	1.21047	1.16279	0.912713	0.899779	0.684148	0.68968	0.44334	0.454364		352.802	0.823759	0	0.600348	0.593929	0.389513	0.399725	0.240017	0.251352	0.149018	0.154959
110	0.601259	0.593937	0.390211	0.399764	0.240532	0.251416	0.150019	0.155021		110	1.21116	1.1628	0.91382	0.899847	0.684487	0.689869	0.444268	0.454588		353.002	0.82475	0	0.601259	0.593937	0.390211	0.399764	0.240532	0.251416	0.150019	0.155021
110.2	0.600222	0.593944	0.389476	0.399802	0.240913	0.251479	0.150028	0.155082		110.2	1.21189	1.1628	0.913617	0.899915	0.685007	0.690057	0.44337	0.454811		353.202	0.82452	0	0.600222	0.593944	0.389476	0.399802	0.240913	0.251479	0.150028	0.155082
110.4	0.599343	0.593951	0.389917	0.39984	0.240813	0.251542	0.150254	0.155142		110.4	1.21276	1.16281	0.913534	0.899983	0.685733	0.690244	0.442462	0.455033		353.402	0.824185	0	0.599343	0.593951	0.389917	0.39984	0.240813	0.251542	0.150254	0.155142
110.6	0.600124	0.593958	0.390902	0.399878	0.242113	0.251604	0.150629	0.155203		110.6	1.21331	1.16281	0.913634	0.90005	0.685254	0.69043	0.442505	0.455254		353.602	0.824931	0	0.600124	0.593958	0.390902	0.399878	0.242113	0.251604	0.150629	0.155203
110.8	0.600819	0.593965	0.390778	0.399916	0.243352	0.251666	0.151833	0.155263		110.8	1.21391	1.16282	0.913831	0.900116	0.685363	0.690616	0.442726	0.455475		353.802	0.825517	0	0.600819	0.593965	0.390778	0.399916	0.243352	0.251666	0.151833	0.155263
111	0.600709	0.593971	0.390874	0.399953	0.243486	0.251728	0.151859	0.155323		111	1.21441	1.16282	0.913197	0.900182	0.685712	0.6908	0.442084	0.455694		354.002	0.825644	0	0.600709	0.593971	0.390874	0.399953	0.243486	0.251728	0.151859	0.155323
111.2	0.60099	0.593978	0.391554	0.39999	0.243452	0.251789	0.151601	0.155382		111.2	1.21487	1.16283	0.913011	0.900247	0.68573	0.690983	0.441749	0.455913		354.202	0.825872	0	0.60099	0.593978	0.391554	0.39999	0.243452	0.251789	0.151601	0.155382
111.4	0.601964	0.593985	0.391828	0.400027	0.244083	0.25185	0.152419	0.155442		111.4	1.2148	1.16283	0.912707	0.900312	0.685796	0.691165	0.441168	0.45613		354.402	0.826351	0	0.601964	0.593985	0.391828	0.400027	0.244083	0.25185	0.152419	0.155442
111.6	0.602098	0.593991	0.391993	0.400063	0.244478	0.251911	0.152726	0.155501		111.6	1.21412	1.16284	0.912851	0.900376	0.686072	0.691346	0.44123	0.456347		354.602	0.826941	0	0.602098	0.593991	0.391993	0.400063	0.244478	0.251911	0.152726	0.155501
111.8	0.602364	0.593998	0.392101	0.400099	0.243573	0.251971	0.151748	0.15556		111.8	1.21493	1.16284	0.913906	0.900439	0.686136	0.691526	0.442376	0.456563		354.802	0.826925	0	0.602364	0.593998	0.392101	0.400099	0.243573	0.251971	0.151748	0.15556
112	0.602869	0.594004	0.392326	0.400135	0.243585	0.252031	0.15209	0.155618		112	1.21502	1.16285	0.913147	0.900502	0.686599	0.691705	0.441652	0.456778		355.002	0.827227	0	0.602869	0.594004	0.392326	0.400135	0.243585	0.252031	0.15209	0.155618
112.2	0.602585	0.59401	0.391963	0.400171	0.243433	0.252091	0.151463	0.155676		112.2	1.21477	1.16285	0.912678	0.900565	0.687206	0.691883	0.440633	0.456992		355.202	0.82661	0	0.602585	0.59401	0.391963	0.400171	0.243433	0.252091	0.151463	0.155676
112.4	0.603869	0.594016	0.392207	0.400206	0.243048	0.25215	0.15049	0.155734		112.4	1.21416	1.16285	0.913263	0.900627	0.686625	0.69206	0.441437	0.457205		355.402	0.826664	0	0.603869	0.594016	0.392207	0.400206	0.243048	0.25215	0.15049	0.155734
112.6	0.603504	0.594022	0.391844	0.400241	0.242565	0.252209	0.150486	0.155792		112.6	1.21394	1.16286	0.913054	0.900688	0.686321	0.692236	0.441802	0.457418		355.602	0.826478	0	0.603504	0.594022	0.391844	0.400241	0.242565	0.252209	0.150486	0.155792
112.8	0.602792	0.594028	0.39051	0.400276	0.241235	0.252268	0.14947	0.155849		112.8	1.21435	1.16286	0.912931	0.900749	0.687676	0.692411	0.441595	0.457629		355.802	0.825089	0	0.602792	0.594028	0.39051	0.400276	0.241235	0.252268	0.14947	0.155849
113	0.602456	0.594034	0.390716	0.40031	0.240536	0.252326	0.148744	0.155907		113	1.21432	1.16287	0.912656	0.900809	0.68776	0.692585	0.441892	0.45784		356.002	0.82479	0	0.602456	0.594034	0.390716	0.40031	0.240536	0.252326	0.148744	0.155907
113.2	0.602525	0.59404	0.390045	0.400344	0.240328	0.252384	0.148977	0.155964		113.2	1.21418	1.16287	0.913437	0.900869	0.68751	0.692758	0.442943	0.45805		356.202	0.824498	0	0.602525	0.59404	0.390045	0.400344	0.240328	0.252384	0.148977	0.155964
113.4	0.602071	0.594046	0.389203	0.400378	0.240197	0.252441	0.149453	0.15602		113.4	1.21423	1.16288	0.914336	0.900929	0.688252	0.692931	0.443982	0.458259		356.402	0.824398	0	0.602071	0.594046	0.389203	0.400378	0.240197	0.252441	0.149453	0.15602
113.6	0.601037	0.594052	0.389432	0.400412	0.239485	0.252499	0.148847	0.156077		113.6	1.21506	1.16288	0.914988	0.900987	0.688799	0.693102	0.444612	0.458467		356.602	0.823705	0	0.601037	0.594052	0.389432	0.400412	0.239485	0.252499	0.148847	0.156077
113.8	0.600569	0.594058	0.389201	0.400445	0.239358	0.252556	0.148771	0.156133		113.8	1.21544	1.16288	0.915379	0.901046	0.688569	0.693272	0.444801	0.458675		356.802	0.822279	0	0.600569	0.594058	0.389201	0.400445	0.239358	0.252556	0.148771	0.156133
114	0.59995	0.594063	0.388818	0.400478	0.23919	0.252612	0.149389	0.156189		114	1.21585	1.16289	0.9162	0.901104	0.6895	0.693442	0.444585	0.458881		357.002	0.822393	0	0.59995	0.594063	0.388818	0.400478	0.23919	0.252612	0.149389	0.156189
114.2	0.599211	0.594069	0.38891	0.400511	0.239057	0.252669	0.149198	0.156244		114.2	1.21668	1.16289	0.91736	0.901161	0.689486	0.69361	0.44568	0.459087		357.202	0.82248	0	0.599211	0.594069	0.38891	0.400511	0.239057	0.252669	0.149198	0.156244
114.4	0.59885	0.594074	0.389488	0.400543	0.239284	0.252724	0.149358	0.1563		114.4	1.21761	1.1629	0.918689	0.901218	0.689786	0.693777	0.446387	0.459292		357.402	0.82263	0	0.59885	0.594074	0.389488	0.400543	0.239284	0.252724	0.149358	0.1563
114.6	0.598583	0.59408	0.38919	0.400576	0.239823	0.25278	0.150123	0.156355		114.6	1.2182	1.1629	0.918491	0.901274	0.689689	0.693944	0.445872	0.459496		357.602	0.822659	0	0.598583	0.59408	0.38919	0.400576	0.239823	0.25278	0.150123	0.156355
114.8	0.59857	0.594085	0.389781	0.400608	0.239494	0.252835	0.150655	0.15641		114.8	1.21796	1.1629	0.918362	0.90133	0.689481	0.69411	0.445419	0.459699		357.802	0.822815	0	0.59857	0.594085	0.389781	0.400608	0.239494	0.252835	0.150655	0.15641
115	0.599519	0.59409	0.39074	0.400639	0.239881	0.25289	0.150838	0.156464		115	1.21785	1.16291	0.918969	0.901385	0.689296	0.694274	0.445965	0.459901		358.002	0.823484	0	0.599519	0.59409	0.39074	0.400639	0.239881	0.25289	0.150838	0.156464
115.2	0.599601	0.594095	0.390629	0.400671	0.240463	0.252945	0.150921	0.156518		115.2	1.2187	1.16291	0.919201	0.90144	0.689517	0.694438	0.446003	0.460103		358.202	0.824431	0	0.599601	0.594095	0.390629	0.400671	0.240463	0.252945	0.150921	0.156518
115.4	0.599542	0.5941	0.390894	0.400702	0.239902	0.252999	0.15045	0.156573		115.4	1.21904	1.16291	0.918706	0.901495	0.689355	0.694601	0.445843	0.460304		358.402	0.824669	0	0.599542	0.5941	0.390894	0.400702	0.239902	0.252999	0.15045	0.156573
115.6	0.600235	0.594105	0.391906	0.400733	0.239843	0.253054	0.150143	0.156626		115.6	1.21894	1.16292	0.91961	0.901549	0.689386	0.694763	0.44622	0.460504		358.602	0.824589	0	0.600235	0.594105	0.391906	0.400733	0.239843	0.253054	0.150143	0.156626
115.8	0.601481	0.59411	0.392701	0.400764	0.240091	0.253107	0.150484	0.15668		115.8	1.21893	1.16292	0.919862	0.901602	0.689652	0.694924	0.446327	0.460703		358.802	0.825751	0	0.601481	0.59411	0.392701	0.400764	0.240091	0.253107	0.150484	0.15668
116	0.601732	0.594115	0.393025	0.400794	0.239963	0.253161	0.149755	0.156733		116	1.21889	1.16292	0.918772	0.901655	0.689584	0.695084	0.445461	0.460901		359.002	0.82642	0	0.601732	0.594115	0.393025	0.400794	0.239963	0.253161	0.149755	0.156733
116.2	0.602362	0.59412	0.393563	0.400825	0.239773	0.253214	0.148987	0.156786		116.2	1.21937	1.16293	0.919181	0.901708	0.689292	0.695243	0.445676	0.461099		359.202	0.826473	0	0.602362	0.59412	0.393563	0.400825	0.239773	0.253214	0.148987	0.156786
116.4	0.603592	0.594125	0.393797	0.400855	0.24074	0.253267	0.149418	0.156839		116.4	1.21898	1.16293	0.918537	0.90176	0.688644	0.695402	0.445174	0.461296		359.402	0.827005	0	0.603592	0.594125	0.393797	0.400855	0.24074	0.253267	0.149418	0.156839
116.6	0.603753	0.59413	0.393759	0.400884	0.240499	0.253319	0.149455	0.156892		116.6	1.21879	1.16293	0.918679	0.901811	0.689372	0.695559	0.444813	0.461491		359.602	0.827287	0	0.603753	0.59413	0.393759	0.400884	0.240499	0.253319	0.149455	0.156892
116.8	0.605464	0.594135	0.393823	0.400914	0.240354	0.253371	0.149315	0.156944		116.8	1.21916	1.16294	0.919031	0.901863	0.690155	0.695716	0.446261	0.461687		359.802	0.827812	0	0.605464	0.594135	0.393823	0.400914	0.240354	0.253371	0.149315	0.156944
117	0.605219	0.594139	0.392677	0.400943	0.240584	0.253423	0.149408	0.156996		117	1.21914	1.16294	0.918276	0.901914	0.690289	0.695872	0.446137	0.461881		360.002	0.827381	0	0.605219	0.594139	0.392677	0.400943	0.240584	0.253423	0.149408	0.156996
117.2	0.604652	0.594144	0.392026	0.400972	0.240269	0.253475	0.149031	0.157048		117.2	1.21854	1.16294	0.917708	0.901964	0.690556	0.696027	0.445599	0.462075		360.202	0.826435	0	0.604652	0.594144	0.392026	0.400972	0.240269	0.253475	0.149031	0.157048
117.4	0.605504	0.594148	0.39255	0.401001	0.240937	0.253526	0.149536	0.1571		117.4	1.21839	1.16295	0.917934	0.902014	0.690478	0.696181	0.446166	0.462267		360.402	0.82675	0	0.605504	0.594148	0.39255	0.401001	0.240937	0.253526	0.149536	0.1571
117.6	0.60546	0.594153	0.39272	0.40103	0.241045	0.253577	0.149322	0.157151		117.6	1.21898	1.16295	0.918861	0.902063	0.691089	0.696334	0.446733	0.46246		360.602	0.826529	0	0.60546	0.594153	0.39272	0.40103	0.241045	0.253577	0.149322	0.157151
117.8	0.604775	0.594157	0.391694	0.401058	0.240862	0.253628	0.148886	0.157202		117.8	1.21903	1.16295	0.918583	0.902112	0.692004	0.696486	0.446035	0.462651		360.802	0.825203	0	0.604775	0.594157	0.391694	0.401058	0.240862	0.253628	0.148886	0.157202
118	0.605008	0.594161	0.391825	0.401086	0.240746	0.253678	0.149104	0.157253		118	1.21926	1.16295	0.919464	0.902161	0.692443	0.696638	0.4466	0.462841		361.002	0.825396	0	0.605008	0.594161	0.391825	0.401086	0.240746	0.253678	0.149104	0.157253
118.2	0.606043	0.594166	0.392357	0.401114	0.241485	0.253729	0.149422	0.157304		118.2	1.21944	1.16296	0.920223	0.902209	0.692464	0.696789	0.447891	0.463031		361.202	0.826048	0	0.606043	0.594166	0.392357	0.401114	0.241485	0.253729	0.149422	0.157304
118.4	0.605344	0.59417	0.391719	0.401142	0.241526	0.253778	0.149451	0.157355		118.4	1.21962	1.16296	0.920238	0.902257	0.692934	0.696938	0.447559	0.46322		361.402	0.825635	0	0.605344	0.59417	0.391719	0.401142	0.241526	0.253778	0.149451	0.157355
118.6	0.604585	0.594174	0.391178	0.401169	0.241164	0.253828	0.149276	0.157405		118.6	1.21953	1.16296	0.919637	0.902305	0.692656	0.697087	0.447125	0.463408		361.602	0.824706	0	0.604585	0.594174	0.391178	0.401169	0.241164	0.253828	0.149276	0.157405
118.8	0.604577	0.594178	0.391899	0.401197	0.241187	0.253877	0.149453	0.157455		118.8	1.21891	1.16297	0.920062	0.902352	0.692228	0.697236	0.447968	0.463596		361.802	0.824168	0	0.604577	0.594178	0.391899	0.401197	0.241187	0.253877	0.149453	0.157455
119	0.604888	0.594182	0.391974	0.401224	0.241758	0.253926	0.150016	0.157505		119	1.21892	1.16297	0.92092	0.902398	0.691737	0.697383	0.449044	0.463782		362.002	0.824607	0	0.604888	0.594182	0.391974	0.401224	0.241758	0.253926	0.150016	0.157505
119.2	0.604086	0.594186	0.391878	0.40125	0.241449	0.253975	0.14985	0.157554		119.2	1.21917	1.16297	0.921036	0.902444	0.691299	0.69753	0.449682	0.463968		362.202	0.824741	0	0.604086	0.594186	0.391878	0.40125	0.241449	0.253975	0.14985	0.157554
119.4	0.603257	0.59419	0.392173	0.401277	0.240718	0.254023	0.149492	0.157603		119.4	1.21907	1.16297	0.921166	0.90249	0.690715	0.697675	0.450224	0.464153		362.402	0.823766	0	0.603257	0.59419	0.392173	0.401277	0.240718	0.254023	0.149492	0.157603
119.6	0.603278	0.594194	0.393044	0.401303	0.24106	0.254072	0.149944	0.157652		119.6	1.21832	1.16298	0.921596	0.902536	0.689993	0.69782	0.450434	0.464338		362.602	0.823385	0	0.603278	0.594194	0.393044	0.401303	0.24106	0.254072	0.149944	0.157652
119.8	0.60378	0.594198	0.394251	0.401329	0.241656	0.254119	0.150856	0.157701		119.8	1.21749	1.16298	0.921786	0.902581	0.688952	0.697964	0.450981	0.464522		362.802	0.824734	0	0.60378	0.594198	0.394251	0.401329	0.241656	0.254119	0.150856	0.157701
120	0.60378	0.594202	0.394251	0.401356	0.241656	0.254167	0.150856	0.15775		120	1.21749	1.16298	0.921786	0.902625	0.688952	0.698108	0.450981	0.464705		363.003	0.824734	0	0.60378	0.594202	0.394251	0.401356	0.241656	0.254167	0.150856	0.15775
120.2	0.60377	0.592139	0.394977	0.399962	0.242781	0.253285	0.150973	0.157202		120.2	1.2158	1.16006	0.919101	0.900361	0.68824	0.696357	0.450203	0.463539		363.203	0.82565	0	0.60377	0.592139	0.394977	0.399962	0.242781	0.253285	0.150973	0.157202
120.4	0.604772	0.590082	0.397488	0.398573	0.244188	0.252405	0.151104	0.156656		120.4	1.21282	1.15715	0.915913	0.898103	0.685489	0.69461	0.448929	0.462376		363.403	0.827197	0	0.604772	0.590082	0.397488	0.398573	0.244188	0.252405	0.151104	0.156656
120.6	0.605318	0.588033	0.399592	0.397189	0.244449	0.251529	0.150115	0.156112		120.6	1.20986	1.15425	0.914937	0.89585	0.682891	0.692868	0.448179	0.461217		363.603	0.826774	0	0.605318	0.588033	0.399592	0.397189	0.244449	0.251529	0.150115	0.156112
120.8	0.603923	0.585991	0.398975	0.395809	0.243884	0.250655	0.150031	0.15557		120.8	1.20656	1.15136	0.912091	0.893604	0.681621	0.69113	0.447511	0.46006		363.803	0.824383	0	0.603923	0.585991	0.398975	0.395809	0.243884	0.250655	0.150031	0.15557
121	0.603443	0.583956	0.399179	0.394435	0.243924	0.249785	0.150675	0.15503		121	1.20171	1.14847	0.907339	0.891362	0.6785	0.689397	0.445375	0.458906		364.003	0.823403	0	0.603443	0.583956	0.399179	0.394435	0.243924	0.249785	0.150675	0.15503
121.2	0.603586	0.581928	0.400883	0.393065	0.245201	0.248917	0.150504	0.154492		121.2	1.19717	1.14559	0.903963	0.889127	0.675046	0.687667	0.443999	0.457755		364.203	0.823787	0	0.603586	0.581928	0.400883	0.393065	0.245201	0.248917	0.150504	0.154492
121.4	0.6011	0.579907	0.400204	0.3917	0.24479	0.248053	0.149974	0.153955		121.4	1.19315	1.14272	0.901891	0.886896	0.67309	0.685943	0.44327	0.456607		364.403	0.820698	0	0.6011	0.579907	0.400204	0.3917	0.24479	0.248053	0.149974	0.153955
121.6	0.598555	0.577893	0.398799	0.39034	0.243475	0.247191	0.150386	0.153421		121.6	1.18745	1.13985	0.898313	0.884672	0.670488	0.684222	0.441483	0.455462		364.603	0.816545	0	0.598555	0.577893	0.398799	0.39034	0.243475	0.247191	0.150386	0.153421
121.8	0.597054	0.575887	0.397441	0.388984	0.243032	0.246333	0.151167	0.152888		121.8	1.18179	1.13699	0.894092	0.882453	0.666753	0.682506	0.439895	0.454319		364.803	0.813397	0	0.597054	0.575887	0.397441	0.388984	0.243032	0.246333	0.151167	0.152888
122	0.594462	0.573887	0.395768	0.387633	0.243698	0.245478	0.150802	0.152357		122	1.17758	1.13414	0.890748	0.88024	0.664982	0.680794	0.439192	0.45318		365.003	0.810356	0	0.594462	0.573887	0.395768	0.387633	0.243698	0.245478	0.150802	0.152357
122.2	0.590071	0.571894	0.392908	0.386287	0.242594	0.244625	0.150462	0.151828		122.2	1.17248	1.13129	0.887548	0.878032	0.663391	0.679087	0.438422	0.452043		365.203	0.805133	0	0.590071	0.571894	0.392908	0.386287	0.242594	0.244625	0.150462	0.151828
122.4	0.586814	0.569908	0.391275	0.384946	0.240258	0.243776	0.150439	0.1513		122.4	1.16609	1.12846	0.882045	0.87583	0.660055	0.677383	0.436409	0.450909		365.403	0.800994	0	0.586814	0.569908	0.391275	0.384946	0.240258	0.243776	0.150439	0.1513
122.6	0.584961	0.567929	0.390186	0.383609	0.240745	0.242929	0.149712	0.150775		122.6	1.16088	1.12563	0.878386	0.873633	0.656915	0.675684	0.43503	0.449778		365.603	0.79869	0	0.584961	0.567929	0.390186	0.383609	0.240745	0.242929	0.149712	0.150775
122.8	0.58092	0.565956	0.388144	0.382277	0.239489	0.242085	0.148588	0.150251		122.8	1.15647	1.1228	0.875088	0.871442	0.656244	0.67399	0.434662	0.44865		365.803	0.794201	0	0.58092	0.565956	0.388144	0.382277	0.239489	0.242085	0.148588	0.150251
123	0.578464	0.563991	0.386806	0.380949	0.237013	0.241245	0.148572	0.14973		123	1.15071	1.11999	0.871134	0.869256	0.653327	0.672299	0.43307	0.447525		366.003	0.78986	0	0.578464	0.563991	0.386806	0.380949	0.237013	0.241245	0.148572	0.14973
123.2	0.576961	0.562032	0.386182	0.379626	0.23688	0.240407	0.147654	0.14921		123.2	1.14619	1.11718	0.86844	0.867076	0.650568	0.670613	0.431965	0.446402		366.203	0.786311	0	0.576961	0.562032	0.386182	0.379626	0.23688	0.240407	0.147654	0.14921
123.4	0.573048	0.560081	0.383559	0.378308	0.236035	0.239572	0.146475	0.148692		123.4	1.14324	1.11438	0.864735	0.864901	0.65021	0.668931	0.431684	0.445283		366.403	0.782155	0	0.573048	0.560081	0.383559	0.378308	0.236035	0.239572	0.146475	0.148692
123.6	0.570824	0.558136	0.382399	0.376994	0.234847	0.23874	0.146222	0.148175		123.6	1.13805	1.11158	0.861197	0.862732	0.647984	0.667253	0.43019	0.444166		366.603	0.779227	0	0.570824	0.558136	0.382399	0.376994	0.234847	0.23874	0.146222	0.148175
123.8	0.569594	0.556197	0.382172	0.375685	0.234077	0.237911	0.144991	0.147661		123.8	1.13367	1.10879	0.8601	0.860568	0.645979	0.66558	0.429138	0.443052		366.803	0.7758	0	0.569594	0.556197	0.382172	0.375685	0.234077	0.237911	0.144991	0.147661
124	0.56624	0.554266	0.378588	0.374381	0.232255	0.237085	0.14396	0.147148		124	1.13026	1.10601	0.858107	0.858409	0.64574	0.66391	0.429122	0.441941		367.003	0.770216	0	0.56624	0.554266	0.378588	0.374381	0.232255	0.237085	0.14396	0.147148
124.2	0.563615	0.552341	0.376627	0.37308	0.231629	0.236261	0.144319	0.146637		124.2	1.12641	1.10324	0.854415	0.856256	0.643932	0.662245	0.427895	0.440832		367.203	0.767087	0	0.563615	0.552341	0.376627	0.37308	0.231629	0.236261	0.144319	0.146637
124.4	0.562871	0.550423	0.376938	0.371785	0.231575	0.235441	0.142558	0.146128		124.4	1.12201	1.10047	0.851741	0.854109	0.64081	0.660584	0.426917	0.439727		367.403	0.764834	0	0.562871	0.550423	0.376938	0.371785	0.231575	0.235441	0.142558	0.146128
124.6	0.559903	0.548512	0.374453	0.370494	0.230256	0.234623	0.140883	0.14562		124.6	1.11901	1.09771	0.850629	0.851966	0.640004	0.658927	0.427198	0.438624		367.603	0.760224	0	0.559903	0.548512	0.374453	0.370494	0.230256	0.234623	0.140883	0.14562
124.8	0.556666	0.546607	0.37169	0.369207	0.228699	0.233809	0.14104	0.145114		124.8	1.11469	1.09496	0.847338	0.84983	0.638729	0.657274	0.426195	0.437523		367.803	0.755564	0	0.556666	0.546607	0.37169	0.369207	0.228699	0.233809	0.14104	0.145114
125	0.555542	0.544709	0.371149	0.367925	0.228983	0.232997	0.140912	0.144611		125	1.11007	1.09221	0.844094	0.847698	0.63509	0.655626	0.424378	0.436426		368.003	0.75355	0	0.555542	0.544709	0.371149	0.367925	0.228983	0.232997	0.140912	0.144611
125.2	0.552907	0.542817	0.369569	0.366647	0.229661	0.232188	0.139413	0.144108		125.2	1.10707	1.08947	0.842146	0.845572	0.633734	0.653982	0.424433	0.435331		368.203	0.750938	0	0.552907	0.542817	0.369569	0.366647	0.229661	0.232188	0.139413	0.144108
125.4	0.550356	0.540932	0.36789	0.365374	0.228722	0.231381	0.139199	0.143608		125.4	1.10267	1.08674	0.839507	0.843451	0.632322	0.652341	0.42343	0.43424		368.403	0.746979	0	0.550356	0.540932	0.36789	0.365374	0.228722	0.231381	0.139199	0.143608
125.6	0.549076	0.539053	0.367384	0.364105	0.227725	0.230578	0.138244	0.143109		125.6	1.0977	1.08401	0.836477	0.841336	0.629363	0.650705	0.421718	0.43315		368.603	0.743148	0	0.549076	0.539053	0.367384	0.364105	0.227725	0.230578	0.138244	0.143109
125.8	0.546951	0.537181	0.365173	0.362841	0.22799	0.229777	0.13839	0.142612		125.8	1.09426	1.08129	0.833078	0.839225	0.627458	0.649073	0.421318	0.432064		368.803	0.739549	0	0.546951	0.537181	0.365173	0.362841	0.22799	0.229777	0.13839	0.142612
126	0.543615	0.535316	0.363521	0.361581	0.227877	0.228979	0.138007	0.142117		126	1.09013	1.07858	0.828273	0.83712	0.626225	0.647445	0.41989	0.43098		369.003	0.736393	0	0.543615	0.535316	0.363521	0.361581	0.227877	0.228979	0.138007	0.142117
126.2	0.54162	0.533457	0.363114	0.360325	0.226965	0.228184	0.138276	0.141623		126.2	1.08455	1.07588	0.824456	0.835021	0.622917	0.645821	0.418315	0.429899		369.203	0.734226	0	0.54162	0.533457	0.363114	0.360325	0.226965	0.228184	0.138276	0.141623
126.4	0.539273	0.531604	0.362109	0.359074	0.226117	0.227391	0.137869	0.141132		126.4	1.08089	1.07318	0.822437	0.832926	0.62133	0.644201	0.417618	0.428821		369.403	0.730186	0	0.539273	0.531604	0.362109	0.359074	0.226117	0.227391	0.137869	0.141132
126.6	0.53582	0.529758	0.359771	0.357827	0.225525	0.226602	0.138015	0.140642		126.6	1.07758	1.07049	0.818216	0.830837	0.620389	0.642585	0.416561	0.427746		369.603	0.725599	0	0.53582	0.529758	0.359771	0.357827	0.225525	0.226602	0.138015	0.140642
126.8	0.534408	0.527919	0.359402	0.356584	0.224443	0.225815	0.137956	0.140153		126.8	1.07299	1.0678	0.813281	0.828753	0.616786	0.640974	0.414052	0.426673		369.803	0.723261	0	0.534408	0.527919	0.359402	0.356584	0.224443	0.225815	0.137956	0.140153
127	0.532819	0.526085	0.359454	0.355346	0.22471	0.225031	0.137216	0.139666		127	1.06966	1.06512	0.810785	0.826675	0.614361	0.639366	0.413161	0.425603		370.003	0.721034	0	0.532819	0.526085	0.359454	0.355346	0.22471	0.225031	0.137216	0.139666
127.2	0.529155	0.524258	0.356811	0.354112	0.223716	0.224249	0.136528	0.139181		127.2	1.06723	1.06245	0.809603	0.824601	0.614406	0.637762	0.412903	0.424535		370.203	0.716546	0	0.529155	0.524258	0.356811	0.354112	0.223716	0.224249	0.136528	0.139181
127.4	0.526754	0.522438	0.354851	0.352882	0.221386	0.22347	0.136727	0.138698		127.4	1.06273	1.05979	0.805394	0.822533	0.611425	0.636163	0.410726	0.42347		370.403	0.713385	0	0.526754	0.522438	0.354851	0.352882	0.221386	0.22347	0.136727	0.138698
127.6	0.52605	0.520623	0.354734	0.351657	0.221738	0.222694	0.136164	0.138216		127.6	1.05931	1.05713	0.803241	0.82047	0.608898	0.634567	0.409913	0.422408		370.603	0.711544	0	0.52605	0.520623	0.354734	0.351657	0.221738	0.222694	0.136164	0.138216
127.8	0.522698	0.518816	0.35265	0.350436	0.220471	0.221921	0.135348	0.137736		127.8	1.05692	1.05448	0.801446	0.818412	0.608824	0.632976	0.410112	0.421349		370.803	0.707625	0	0.522698	0.518816	0.35265	0.350436	0.220471	0.221921	0.135348	0.137736
128	0.519902	0.517014	0.350746	0.349219	0.217606	0.22115	0.134663	0.137258		128	1.05298	1.05183	0.798845	0.816359	0.606518	0.631388	0.408468	0.420292		371.003	0.703646	0	0.519902	0.517014	0.350746	0.349219	0.217606	0.22115	0.134663	0.137258
128.2	0.518785	0.515218	0.350652	0.348006	0.217145	0.220382	0.133768	0.136781		128.2	1.05029	1.0492	0.797446	0.814312	0.604266	0.629804	0.407883	0.419238		371.203	0.70155	0	0.518785	0.515218	0.350652	0.348006	0.217145	0.220382	0.133768	0.136781
128.4	0.51643	0.513429	0.348595	0.346797	0.21677	0.219617	0.13282	0.136306		128.4	1.0475	1.04656	0.794664	0.81227	0.604154	0.628225	0.407886	0.418186		371.403	0.698622	0	0.51643	0.513429	0.348595	0.346797	0.21677	0.219617	0.13282	0.136306
128.6	0.514211	0.511646	0.347021	0.345593	0.216157	0.218854	0.132545	0.135833		128.6	1.04331	1.04394	0.791905	0.810232	0.60164	0.626649	0.406692	0.417137		371.603	0.696528	0	0.514211	0.511646	0.347021	0.345593	0.216157	0.218854	0.132545	0.135833
128.8	0.512529	0.509869	0.346589	0.344393	0.215655	0.218094	0.131008	0.135361		128.8	1.0399	1.04132	0.791202	0.8082	0.5995	0.625077	0.405804	0.416091		371.803	0.694124	0	0.512529	0.509869	0.346589	0.344393	0.215655	0.218094	0.131008	0.135361
129	0.508947	0.508099	0.343557	0.343197	0.214121	0.217337	0.129331	0.134891		129	1.03642	1.03871	0.789026	0.806173	0.598518	0.62351	0.404817	0.415047		372.003	0.689714	0	0.508947	0.508099	0.343557	0.343197	0.214121	0.217337	0.129331	0.134891
129.2	0.506637	0.506334	0.341422	0.342005	0.212774	0.216582	0.128824	0.134423		129.2	1.03252	1.0361	0.785809	0.804151	0.596923	0.621946	0.403698	0.414006		372.203	0.686153	0	0.506637	0.506334	0.341422	0.342005	0.212774	0.216582	0.128824	0.134423
129.4	0.506102	0.504576	0.341372	0.340817	0.2131	0.21583	0.127823	0.133956		129.4	1.02818	1.0335	0.783405	0.802134	0.594488	0.620386	0.402145	0.412968		372.403	0.684398	0	0.506102	0.504576	0.341372	0.340817	0.2131	0.21583	0.127823	0.133956
129.6	0.503274	0.502824	0.339904	0.339634	0.213019	0.215081	0.126436	0.133491		129.6	1.02513	1.03091	0.781789	0.800122	0.592823	0.61883	0.401202	0.411932		372.603	0.681098	0	0.503274	0.502824	0.339904	0.339634	0.213019	0.215081	0.126436	0.133491
129.8	0.500539	0.501078	0.337834	0.338454	0.211946	0.214334	0.127093	0.133027		129.8	1.02094	1.02833	0.778311	0.798115	0.591183	0.617278	0.399714	0.410899		372.803	0.677354	0	0.500539	0.501078	0.337834	0.338454	0.211946	0.214334	0.127093	0.133027
130	0.499185	0.499337	0.337149	0.337279	0.21098	0.213589	0.126493	0.132565		130	1.01661	1.02575	0.775208	0.796113	0.588033	0.615729	0.397927	0.409868		373.003	0.675047	0	0.499185	0.499337	0.337149	0.337279	0.21098	0.213589	0.126493	0.132565
130.2	0.496604	0.497603	0.335098	0.336108	0.210923	0.212848	0.12541	0.132105		130.2	1.01369	1.02317	0.773265	0.794117	0.586279	0.614185	0.397421	0.40884		373.203	0.672108	0	0.496604	0.497603	0.335098	0.336108	0.210923	0.212848	0.12541	0.132105
130.4	0.493624	0.495875	0.333442	0.334941	0.210563	0.212109	0.125148	0.131646		130.4	1.00974	1.02061	0.769742	0.792125	0.584182	0.612645	0.395699	0.407815		373.403	0.668449	0	0.493624	0.495875	0.333442	0.334941	0.210563	0.212109	0.125148	0.131646
130.6	0.492321	0.494153	0.332883	0.333777	0.209387	0.211372	0.125159	0.131189		130.6	1.00566	1.01805	0.766364	0.790138	0.580454	0.611108	0.393422	0.406792		373.603	0.66571	0	0.492321	0.494153	0.332883	0.333777	0.209387	0.211372	0.125159	0.131189
130.8	0.490561	0.492437	0.330998	0.332618	0.209083	0.210638	0.125002	0.130733		130.8	1.00316	1.0155	0.764507	0.788156	0.578357	0.609575	0.392737	0.405772		373.803	0.662951	0	0.490561	0.492437	0.330998	0.332618	0.209083	0.210638	0.125002	0.130733
131	0.486812	0.490727	0.328613	0.331463	0.208588	0.209906	0.124475	0.130279		131	0.999999	1.01295	0.761333	0.786179	0.577432	0.608046	0.392208	0.404754		374.003	0.659645	0	0.486812	0.490727	0.328613	0.331463	0.208588	0.209906	0.124475	0.130279
131.2	0.486	0.489023	0.3279	0.330312	0.207394	0.209177	0.12478	0.129827		131.2	0.995362	1.01041	0.758043	0.784208	0.573995	0.606521	0.390151	0.403739		374.203	0.657692	0	0.486	0.489023	0.3279	0.330312	0.207394	0.209177	0.12478	0.129827
131.4	0.4841	0.487325	0.326964	0.329165	0.20555	0.208451	0.123969	0.129376		131.4	0.992558	1.00787	0.756029	0.782241	0.572056	0.605	0.389355	0.402726		374.403	0.654748	0	0.4841	0.487325	0.326964	0.329165	0.20555	0.208451	0.123969	0.129376
131.6	0.480302	0.485633	0.324935	0.328022	0.20443	0.207727	0.123919	0.128927		131.6	0.989779	1.00534	0.753668	0.780279	0.572471	0.603482	0.389297	0.401716		374.603	0.650898	0	0.480302	0.485633	0.324935	0.328022	0.20443	0.207727	0.123919	0.128927
131.8	0.478355	0.483946	0.323644	0.326883	0.202394	0.207006	0.124536	0.128479		131.8	0.98573	1.00282	0.750018	0.778322	0.569776	0.601969	0.387602	0.400709		374.803	0.649199	0	0.478355	0.483946	0.323644	0.326883	0.202394	0.207006	0.124536	0.128479
132	0.477363	0.482265	0.323583	0.325748	0.202867	0.206287	0.123585	0.128033		132	0.983226	1.00031	0.748536	0.776369	0.568443	0.600459	0.387103	0.399703		375.003	0.647725	0	0.477363	0.482265	0.323583	0.325748	0.202867	0.206287	0.123585	0.128033
132.2	0.47519	0.480591	0.321774	0.324616	0.201857	0.205571	0.123933	0.127588		132.2	0.981019	0.997799	0.746596	0.774422	0.568597	0.598953	0.38751	0.398701		375.203	0.644731	0	0.47519	0.480591	0.321774	0.324616	0.201857	0.205571	0.123933	0.127588
132.4	0.473601	0.478922	0.320787	0.323489	0.199752	0.204857	0.124706	0.127145		132.4	0.976511	0.995296	0.743153	0.77248	0.56611	0.597451	0.385559	0.397701		375.403	0.641667	0	0.473601	0.478922	0.320787	0.323489	0.199752	0.204857	0.124706	0.127145
132.6	0.472143	0.477259	0.319835	0.322366	0.198639	0.204145	0.123395	0.126704		132.6	0.97303	0.9928	0.741278	0.770542	0.564168	0.595952	0.384539	0.396703		375.603	0.639105	0	0.472143	0.477259	0.319835	0.322366	0.198639	0.204145	0.123395	0.126704
132.8	0.469766	0.475601	0.317799	0.321246	0.197957	0.203436	0.122882	0.126264		132.8	0.971397	0.99031	0.739575	0.76861	0.564881	0.594457	0.384775	0.395708		375.803	0.635552	0	0.469766	0.475601	0.317799	0.321246	0.197957	0.203436	0.122882	0.126264
133	0.467793	0.47395	0.31697	0.320131	0.196375	0.20273	0.122727	0.125825		133	0.967094	0.987826	0.736309	0.766682	0.562593	0.592966	0.383263	0.394716		376.003	0.632662	0	0.467793	0.47395	0.31697	0.320131	0.196375	0.20273	0.122727	0.125825
133.2	0.467232	0.472304	0.317166	0.319019	0.195483	0.202026	0.12238	0.125388		133.2	0.964242	0.985348	0.735026	0.764759	0.560942	0.591479	0.382943	0.393726		376.203	0.630473	0	0.467232	0.472304	0.317166	0.319019	0.195483	0.202026	0.12238	0.125388
133.4	0.465106	0.470664	0.315117	0.317911	0.195327	0.201324	0.121842	0.124953		133.4	0.961742	0.982877	0.732593	0.762841	0.560608	0.589996	0.382338	0.392738		376.403	0.627439	0	0.465106	0.470664	0.315117	0.317911	0.195327	0.201324	0.121842	0.124953
133.6	0.463861	0.469029	0.314868	0.316807	0.195482	0.200625	0.121984	0.124519		133.6	0.957956	0.980412	0.72937	0.760927	0.558014	0.588516	0.380235	0.391753		376.603	0.625498	0	0.463861	0.469029	0.314868	0.316807	0.195482	0.200625	0.121984	0.124519
133.8	0.463351	0.4674	0.314871	0.315707	0.194962	0.199928	0.120415	0.124087		133.8	0.954995	0.977953	0.728342	0.759019	0.556086	0.58704	0.379274	0.390771		376.803	0.623092	0	0.463351	0.4674	0.314871	0.315707	0.194962	0.199928	0.120415	0.124087
134	0.46092	0.465777	0.312509	0.314611	0.194459	0.199234	0.119575	0.123656		134	0.953167	0.9755	0.727448	0.757115	0.555254	0.585567	0.378998	0.389791		377.003	0.6195	0	0.46092	0.465777	0.312509	0.314611	0.194459	0.199234	0.119575	0.123656
134.2	0.458121	0.46416	0.310015	0.313518	0.193795	0.198542	0.11939	0.123226		134.2	0.949427	0.973053	0.724151	0.755216	0.552899	0.584099	0.377149	0.388813		377.203	0.616055	0	0.458121	0.46416	0.310015	0.313518	0.193795	0.198542	0.11939	0.123226
134.4	0.457761	0.462548	0.310357	0.312429	0.194791	0.197853	0.118919	0.122798		134.4	0.945758	0.970613	0.721861	0.753322	0.549065	0.582634	0.375719	0.387838		377.403	0.615273	0	0.457761	0.462548	0.310357	0.312429	0.194791	0.197853	0.118919	0.122798
134.6	0.45506	0.460941	0.308899	0.311344	0.194534	0.197166	0.117755	0.122372		134.6	0.944502	0.968178	0.722165	0.751433	0.548736	0.581172	0.375852	0.386865		377.603	0.611818	0	0.45506	0.460941	0.308899	0.311344	0.194534	0.197166	0.117755	0.122372
134.8	0.451692	0.459341	0.306977	0.310263	0.193275	0.196481	0.117575	0.121947		134.8	0.942403	0.96575	0.720777	0.749548	0.548328	0.579715	0.37548	0.385895		377.803	0.608102	0	0.451692	0.459341	0.306977	0.310263	0.193275	0.196481	0.117575	0.121947
135	0.449847	0.457746	0.305891	0.309186	0.192244	0.195799	0.116218	0.121523		135	0.93787	0.963328	0.717141	0.747668	0.544644	0.578261	0.373671	0.384927		378.003	0.605644	0	0.449847	0.457746	0.305891	0.309186	0.192244	0.195799	0.116218	0.121523
135.2	0.447748	0.456156	0.304447	0.308112	0.192734	0.195119	0.115399	0.121101		135.2	0.935592	0.960911	0.715413	0.745793	0.543353	0.57681	0.372825	0.383961		378.203	0.603783	0	0.447748	0.456156	0.304447	0.308112	0.192734	0.195119	0.115399	0.121101
135.4	0.444556	0.454572	0.302885	0.307042	0.191779	0.194441	0.114686	0.120681		135.4	0.933541	0.958501	0.714181	0.743922	0.543238	0.575363	0.371811	0.382998		378.403	0.601236	0	0.444556	0.454572	0.302885	0.307042	0.191779	0.194441	0.114686	0.120681
135.6	0.442774	0.452993	0.301887	0.305976	0.190522	0.193766	0.114312	0.120262		135.6	0.929979	0.956097	0.712945	0.742056	0.541148	0.57392	0.37051	0.382038		378.603	0.599361	0	0.442774	0.452993	0.301887	0.305976	0.190522	0.193766	0.114312	0.120262
135.8	0.440991	0.45142	0.300435	0.304913	0.189578	0.193093	0.113773	0.119844		135.8	0.929036	0.953699	0.711572	0.740195	0.540061	0.572481	0.370921	0.381079		378.803	0.596538	0	0.440991	0.45142	0.300435	0.304913	0.189578	0.193093	0.113773	0.119844
136	0.438887	0.449853	0.298615	0.303854	0.189578	0.192422	0.114279	0.119428		136	0.927761	0.951307	0.708928	0.738338	0.540743	0.571045	0.370788	0.380124		379.003	0.593973	0	0.438887	0.449853	0.298615	0.303854	0.189578	0.192422	0.114279	0.119428
136.2	0.437978	0.44829	0.298285	0.302799	0.187758	0.191754	0.114918	0.119013		136.2	0.924598	0.948921	0.706897	0.736486	0.537856	0.569613	0.370187	0.37917		379.203	0.592197	0	0.437978	0.44829	0.298285	0.302799	0.187758	0.191754	0.114918	0.119013
136.4	0.435959	0.446734	0.29782	0.301748	0.185973	0.191088	0.113968	0.1186		136.4	0.923051	0.946541	0.706625	0.734639	0.537306	0.568184	0.370023	0.378219		379.403	0.589255	0	0.435959	0.446734	0.29782	0.301748	0.185973	0.191088	0.113968	0.1186
136.6	0.433134	0.445182	0.295296	0.3007	0.184975	0.190425	0.114505	0.118188		136.6	0.921434	0.944167	0.703734	0.732797	0.537901	0.566759	0.37043	0.377271		379.603	0.585572	0	0.433134	0.445182	0.295296	0.3007	0.184975	0.190425	0.114505	0.118188
136.8	0.432689	0.443636	0.294909	0.299655	0.184241	0.189763	0.116018	0.117778		136.8	0.918647	0.941799	0.699229	0.730959	0.535251	0.565337	0.368963	0.376324		379.803	0.584582	0	0.432689	0.443636	0.294909	0.299655	0.184241	0.189763	0.116018	0.117778
137	0.431978	0.442096	0.294907	0.298615	0.183451	0.189104	0.115461	0.117369		137	0.916598	0.939437	0.69783	0.729125	0.533275	0.563919	0.368699	0.37538		380.003	0.583707	0	0.431978	0.442096	0.294907	0.298615	0.183451	0.189104	0.115461	0.117369
137.2	0.429853	0.44056	0.293144	0.297578	0.182428	0.188448	0.115268	0.116961		137.2	0.914977	0.93708	0.696681	0.727297	0.533701	0.562505	0.368628	0.374439		380.203	0.580524	0	0.429853	0.44056	0.293144	0.297578	0.182428	0.188448	0.115268	0.116961
137.4	0.429085	0.43903	0.292125	0.296544	0.18141	0.187793	0.115701	0.116555		137.4	0.911362	0.93473	0.692589	0.725472	0.530813	0.561094	0.365997	0.3735		380.403	0.578412	0	0.429085	0.43903	0.292125	0.296544	0.18141	0.187793	0.115701	0.116555
137.6	0.428749	0.437506	0.292412	0.295515	0.181593	0.187141	0.115099	0.11615		137.6	0.908331	0.932386	0.689741	0.723653	0.528488	0.559687	0.364426	0.372563		380.603	0.576995	0	0.428749	0.437506	0.292412	0.295515	0.181593	0.187141	0.115099	0.11615
137.8	0.426333	0.435986	0.290275	0.294488	0.181153	0.186491	0.114282	0.115747		137.8	0.906816	0.930047	0.688429	0.721838	0.528463	0.558283	0.364604	0.371629		380.803	0.574198	0	0.426333	0.435986	0.290275	0.294488	0.181153	0.186491	0.114282	0.115747
138	0.424947	0.434472	0.289105	0.293466	0.180547	0.185844	0.115002	0.115345		138	0.903279	0.927714	0.686319	0.720027	0.526236	0.556883	0.363429	0.370696		381.003	0.571999	0	0.424947	0.434472	0.289105	0.293466	0.180547	0.185844	0.115002	0.115345
138.2	0.423884	0.432964	0.287933	0.292447	0.179539	0.185198	0.1136	0.114944		138.2	0.90056	0.925387	0.684975	0.718221	0.524163	0.555486	0.362916	0.369767		381.203	0.56992	0	0.423884	0.432964	0.287933	0.292447	0.179539	0.185198	0.1136	0.114944
138.4	0.42199	0.43146	0.286079	0.291431	0.179581	0.184555	0.113252	0.114545		138.4	0.898959	0.923066	0.683166	0.71642	0.523756	0.554093	0.363447	0.368839		381.403	0.567384	0	0.42199	0.43146	0.286079	0.291431	0.179581	0.184555	0.113252	0.114545
138.6	0.420192	0.429962	0.284822	0.290419	0.179735	0.183914	0.113874	0.114147		138.6	0.896297	0.920751	0.680575	0.714623	0.522308	0.552703	0.361993	0.367914		381.603	0.565471	0	0.420192	0.429962	0.284822	0.290419	0.179735	0.183914	0.113874	0.114147
138.8	0.420063	0.428469	0.28545	0.28941	0.180695	0.183276	0.112635	0.113751		138.8	0.893586	0.918442	0.680143	0.712831	0.519756	0.551317	0.361006	0.366991		381.803	0.565374	0	0.420063	0.428469	0.28545	0.28941	0.180695	0.183276	0.112635	0.113751
139	0.417728	0.426981	0.283175	0.288405	0.180606	0.182639	0.110455	0.113356		139	0.890958	0.916138	0.678461	0.711043	0.519174	0.549934	0.360292	0.366071		382.003	0.562204	0	0.417728	0.426981	0.283175	0.288405	0.180606	0.182639	0.110455	0.113356
139.2	0.415669	0.425498	0.281457	0.287404	0.180372	0.182005	0.110322	0.112962		139.2	0.889172	0.91384	0.676516	0.709259	0.51966	0.548555	0.359436	0.365153		382.203	0.559551	0	0.415669	0.425498	0.281457	0.287404	0.180372	0.182005	0.110322	0.112962
139.4	0.414976	0.42402	0.281692	0.286406	0.180948	0.181373	0.109646	0.11257		139.4	0.886269	0.911548	0.67505	0.70748	0.517662	0.547179	0.358135	0.364237		382.403	0.558908	0	0.414976	0.42402	0.281692	0.286406	0.180948	0.181373	0.109646	0.11257
139.6	0.412537	0.422548	0.280105	0.285411	0.180676	0.180743	0.107772	0.112179		139.6	0.884956	0.909262	0.675663	0.705706	0.517798	0.545806	0.358626	0.363323		382.603	0.556412	0	0.412537	0.422548	0.280105	0.285411	0.180676	0.180743	0.107772	0.112179
139.8	0.409746	0.42108	0.278743	0.28442	0.180021	0.180115	0.107719	0.111789		139.8	0.883405	0.906981	0.673918	0.703936	0.517916	0.544437	0.358573	0.362412		382.803	0.55314	0	0.409746	0.42108	0.278743	0.28442	0.180021	0.180115	0.107719	0.111789
140	0.408793	0.419618	0.278196	0.283432	0.179247	0.17949	0.107538	0.111401		140	0.87989	0.904707	0.671258	0.70217	0.515252	0.543072	0.357014	0.361503		383.003	0.551532	0	0.408793	0.419618	0.278196	0.283432	0.179247	0.17949	0.107538	0.111401
140.2	0.406914	0.418161	0.277044	0.282448	0.179248	0.178866	0.107089	0.111014		140.2	0.87892	0.902437	0.670922	0.700409	0.514419	0.54171	0.358209	0.360596		383.203	0.549097	0	0.406914	0.418161	0.277044	0.282448	0.179248	0.178866	0.107089	0.111014
140.4	0.404381	0.416709	0.275671	0.281467	0.178159	0.178245	0.106964	0.110629		140.4	0.877177	0.900174	0.669191	0.698652	0.514862	0.540351	0.357819	0.359692		383.403	0.546198	0	0.404381	0.416709	0.275671	0.281467	0.178159	0.178245	0.106964	0.110629
140.6	0.404159	0.415262	0.275416	0.28049	0.177891	0.177626	0.107455	0.110245		140.6	0.875005	0.897916	0.667908	0.6969	0.513223	0.538996	0.356679	0.35879		383.603	0.544771	0	0.404159	0.415262	0.275416	0.28049	0.177891	0.177626	0.107455	0.110245
140.8	0.403103	0.413819	0.274831	0.279516	0.177032	0.177009	0.106418	0.109862		140.8	0.87371	0.895664	0.667175	0.695152	0.512406	0.537644	0.356561	0.35789		383.803	0.542625	0	0.403103	0.413819	0.274831	0.279516	0.177032	0.177009	0.106418	0.109862
141	0.400139	0.412382	0.272392	0.278545	0.175863	0.176395	0.106016	0.10948		141	0.87247	0.893418	0.6657	0.693409	0.512496	0.536295	0.356596	0.356992		384.003	0.539587	0	0.400139	0.412382	0.272392	0.278545	0.175863	0.176395	0.106016	0.10948
141.2	0.399699	0.41095	0.272328	0.277578	0.175192	0.175782	0.10614	0.1091		141.2	0.869595	0.891177	0.663712	0.691669	0.509747	0.53495	0.355428	0.356097		384.203	0.538573	0	0.399699	0.41095	0.272328	0.277578	0.175192	0.175782	0.10614	0.1091
141.4	0.39872	0.409523	0.271953	0.276614	0.174063	0.175172	0.105285	0.108721		141.4	0.867407	0.888942	0.662733	0.689935	0.50792	0.533609	0.354777	0.355204		384.403	0.536776	0	0.39872	0.409523	0.271953	0.276614	0.174063	0.175172	0.105285	0.108721
141.6	0.395866	0.408101	0.269729	0.275653	0.172904	0.174563	0.105586	0.108344		141.6	0.865966	0.886712	0.660916	0.688204	0.508753	0.53227	0.354895	0.354313		384.603	0.533212	0	0.395866	0.408101	0.269729	0.275653	0.172904	0.174563	0.105586	0.108344
141.8	0.394879	0.406684	0.268499	0.274696	0.171653	0.173957	0.106629	0.107967		141.8	0.863128	0.884488	0.658291	0.686478	0.506042	0.530935	0.354045	0.353424		384.803	0.531446	0	0.394879	0.406684	0.268499	0.274696	0.171653	0.173957	0.106629	0.107967
142	0.394958	0.405272	0.268763	0.273742	0.171109	0.173353	0.106386	0.107592		142	0.861093	0.882269	0.65697	0.684756	0.504042	0.529603	0.353805	0.352538		385.003	0.53053	0	0.394958	0.405272	0.268763	0.273742	0.171109	0.173353	0.106386	0.107592
142.2	0.392382	0.403864	0.26699	0.272791	0.169905	0.172751	0.105316	0.107219		142.2	0.859479	0.880057	0.655564	0.683039	0.504019	0.528275	0.353667	0.351653		385.203	0.527761	0	0.392382	0.403864	0.26699	0.272791	0.169905	0.172751	0.105316	0.107219
142.4	0.391227	0.402462	0.266605	0.271844	0.16871	0.172151	0.106238	0.106847		142.4	0.856317	0.877849	0.652478	0.681325	0.50151	0.52695	0.351881	0.350771		385.403	0.525965	0	0.391227	0.402462	0.266605	0.271844	0.16871	0.172151	0.106238	0.106847
142.6	0.390637	0.401064	0.26676	0.2709	0.168225	0.171553	0.105656	0.106475		142.6	0.853311	0.875647	0.649897	0.679617	0.498941	0.525628	0.350204	0.349892		385.603	0.524872	0	0.390637	0.401064	0.26676	0.2709	0.168225	0.171553	0.105656	0.106475
142.8	0.388584	0.399671	0.264899	0.269959	0.167586	0.170958	0.10426	0.106106		142.8	0.851966	0.873451	0.648717	0.677912	0.499676	0.52431	0.350287	0.349014		385.803	0.522404	0	0.388584	0.399671	0.264899	0.269959	0.167586	0.170958	0.10426	0.106106
143	0.386705	0.398283	0.264212	0.269022	0.166309	0.170364	0.103953	0.105737		143	0.849038	0.87126	0.645984	0.676212	0.498722	0.522995	0.34868	0.348139		386.003	0.519988	0	0.386705	0.398283	0.264212	0.269022	0.166309	0.170364	0.103953	0.105737
143.2	0.386244	0.3969	0.264166	0.268087	0.165138	0.169772	0.103321	0.10537		143.2	0.846957	0.869075	0.644886	0.674516	0.497175	0.521683	0.34759	0.347265		386.203	0.518248	0	0.386244	0.3969	0.264166	0.268087	0.165138	0.169772	0.103321	0.10537
143.4	0.383185	0.395522	0.262256	0.267156	0.165301	0.169183	0.102139	0.105004		143.4	0.844735	0.866895	0.643259	0.672824	0.496378	0.520375	0.346878	0.346394		386.403	0.515218	0	0.383185	0.395522	0.262256	0.267156	0.165301	0.169183	0.102139	0.105004
143.6	0.380915	0.394148	0.260643	0.266229	0.164475	0.168595	0.101707	0.104639		143.6	0.841778	0.864721	0.640869	0.671136	0.495372	0.51907	0.345802	0.345526		386.603	0.512947	0	0.380915	0.394148	0.260643	0.266229	0.164475	0.168595	0.101707	0.104639
143.8	0.380805	0.39278	0.261163	0.265304	0.164667	0.16801	0.100976	0.104276		143.8	0.839049	0.862552	0.639692	0.669453	0.492533	0.517768	0.3448	0.344659		386.803	0.512532	0	0.380805	0.39278	0.261163	0.265304	0.164667	0.16801	0.100976	0.104276
144	0.378984	0.391416	0.259783	0.264383	0.164814	0.167426	0.099875	0.103914		144	0.837713	0.860389	0.639143	0.667774	0.492019	0.516469	0.345069	0.343794		387.003	0.509865	0	0.378984	0.391416	0.259783	0.264383	0.164814	0.167426	0.0998746	0.103914
144.2	0.376655	0.390056	0.257669	0.263465	0.162861	0.166845	0.10058	0.103553		144.2	0.836098	0.858231	0.637504	0.666099	0.492171	0.515174	0.344491	0.342932		387.203	0.506115	0	0.376655	0.390056	0.257669	0.263465	0.162861	0.166845	0.10058	0.103553
144.4	0.37626	0.388702	0.257771	0.26255	0.163137	0.166265	0.099826	0.103193		144.4	0.833125	0.856078	0.635624	0.664428	0.489541	0.513882	0.342712	0.342072		387.403	0.505327	0	0.37626	0.388702	0.257771	0.26255	0.163137	0.166265	0.0998262	0.103193
144.6	0.374854	0.387352	0.257176	0.261638	0.164652	0.165688	0.098402	0.102835		144.6	0.83237	0.853931	0.636051	0.662762	0.489159	0.512593	0.342637	0.341214		387.603	0.504498	0	0.374854	0.387352	0.257176	0.261638	0.164652	0.165688	0.0984018	0.102835
144.8	0.371945	0.386007	0.256103	0.260729	0.162836	0.165113	0.098051	0.102478		144.8	0.830205	0.851789	0.634574	0.661099	0.488801	0.511307	0.342199	0.340358		387.803	0.501607	0	0.371945	0.386007	0.256103	0.260729	0.162836	0.165113	0.0980514	0.102478
145	0.371079	0.384666	0.255548	0.259824	0.162222	0.164539	0.098995	0.102122		145	0.827423	0.849653	0.632065	0.659441	0.485408	0.510025	0.341169	0.339505		388.003	0.499884	0	0.371079	0.384666	0.255548	0.259824	0.162222	0.164539	0.098995	0.102122
145.2	0.370975	0.38333	0.255167	0.258922	0.16292	0.163968	0.099591	0.101768		145.2	0.826616	0.847522	0.631649	0.657787	0.484281	0.508745	0.341506	0.338653		388.203	0.498688	0	0.370975	0.38333	0.255167	0.258922	0.16292	0.163968	0.0995914	0.101768
145.4	0.369192	0.381999	0.254258	0.258023	0.16277	0.163399	0.099896	0.101414		145.4	0.824903	0.845396	0.630235	0.656138	0.484031	0.507469	0.341195	0.337804		388.403	0.496947	0	0.369192	0.381999	0.254258	0.258023	0.16277	0.163399	0.0998957	0.101414
145.6	0.368482	0.380673	0.254897	0.257127	0.162035	0.162831	0.100431	0.101062		145.6	0.822242	0.843276	0.628798	0.654492	0.481684	0.506196	0.339675	0.336956		388.603	0.496289	0	0.368482	0.380673	0.254897	0.257127	0.162035	0.162831	0.100431	0.101062
145.8	0.367782	0.379351	0.254377	0.256234	0.161225	0.162266	0.099911	0.100711		145.8	0.820678	0.841161	0.627727	0.65285	0.480554	0.504927	0.339949	0.336111		388.803	0.494117	0	0.367782	0.379351	0.254377	0.256234	0.161225	0.162266	0.0999111	0.100711
146	0.36573	0.378033	0.25263	0.255344	0.160502	0.161702	0.100642	0.100361		146	0.81884	0.839051	0.624679	0.651213	0.480278	0.50366	0.338943	0.335268		389.003	0.491623	0	0.36573	0.378033	0.25263	0.255344	0.160502	0.161702	0.100642	0.100361
146.2	0.365762	0.376721	0.25316	0.254457	0.16041	0.161141	0.101396	0.100013		146.2	0.815805	0.836946	0.622769	0.649579	0.478022	0.502397	0.337117	0.334427		389.203	0.49201	0	0.365762	0.376721	0.25316	0.254457	0.16041	0.161141	0.101396	0.100013
146.4	0.365791	0.375412	0.2537	0.253573	0.159139	0.160581	0.101285	0.099665		146.4	0.814596	0.834847	0.622391	0.64795	0.477388	0.501137	0.336984	0.333589		389.403	0.491843	0	0.365791	0.375412	0.2537	0.253573	0.159139	0.160581	0.101285	0.0996654
146.6	0.363316	0.374109	0.251082	0.252693	0.157561	0.160023	0.100955	0.099319		146.6	0.812509	0.832753	0.619989	0.646325	0.47767	0.49988	0.33617	0.332752		389.603	0.488388	0	0.363316	0.374109	0.251082	0.252693	0.157561	0.160023	0.100955	0.0993193
146.8	0.362433	0.372809	0.249455	0.251815	0.156138	0.159468	0.101462	0.098974		146.8	0.810031	0.830664	0.616671	0.644704	0.475707	0.498626	0.334133	0.331917		389.803	0.486155	0	0.362433	0.372809	0.249455	0.251815	0.156138	0.159468	0.101462	0.0989744
147	0.362534	0.371515	0.249583	0.250941	0.156731	0.158914	0.100845	0.098631		147	0.807854	0.828581	0.615698	0.643087	0.473246	0.497376	0.333338	0.331085		390.003	0.486328	0	0.362534	0.371515	0.249583	0.250941	0.156731	0.158914	0.100845	0.0986307
147.2	0.360434	0.370225	0.247705	0.250069	0.156508	0.158362	0.099371	0.098288		147.2	0.806198	0.826503	0.614448	0.641474	0.472831	0.496128	0.33254	0.330254		390.203	0.484506	0	0.360434	0.370225	0.247705	0.250069	0.156508	0.158362	0.099371	0.0982881
147.4	0.358432	0.368939	0.246546	0.249201	0.155287	0.157812	0.099134	0.097947		147.4	0.802896	0.82443	0.611941	0.639865	0.471459	0.494884	0.330863	0.329426		390.403	0.481729	0	0.358432	0.368939	0.246546	0.249201	0.155287	0.157812	0.099134	0.0979468
147.6	0.358408	0.367658	0.246145	0.248336	0.155083	0.157264	0.099066	0.097607		147.6	0.800722	0.822362	0.610148	0.63826	0.469428	0.493643	0.329756	0.3286		390.603	0.48048	0	0.358408	0.367658	0.246145	0.248336	0.155083	0.157264	0.0990661	0.0976067
147.8	0.356743	0.366381	0.244374	0.247473	0.156076	0.156718	0.098508	0.097268		147.8	0.799986	0.820299	0.609518	0.636659	0.469293	0.492404	0.329986	0.327776		390.803	0.47863	0	0.356743	0.366381	0.244374	0.247473	0.156076	0.156718	0.0985077	0.0972677
148	0.354815	0.365109	0.243753	0.246614	0.156217	0.156174	0.097632	0.09693		148	0.797514	0.818242	0.608158	0.635062	0.468665	0.491169	0.328965	0.326953		391.003	0.477059	0	0.354815	0.365109	0.243753	0.246614	0.156217	0.156174	0.0976323	0.0969299
148.2	0.353368	0.363841	0.242807	0.245757	0.154173	0.155631	0.095813	0.096593		148.2	0.794895	0.81619	0.607167	0.63347	0.466811	0.489937	0.327917	0.326133		391.203	0.474368	0	0.353368	0.363841	0.242807	0.245757	0.154173	0.155631	0.0958127	0.0965933
148.4	0.351149	0.362577	0.240216	0.244904	0.154948	0.155091	0.094304	0.096258		148.4	0.793896	0.814142	0.605055	0.631881	0.466392	0.488709	0.327727	0.325315		391.403	0.471814	0	0.351149	0.362577	0.240216	0.244904	0.154948	0.155091	0.0943038	0.0962579
148.6	0.349819	0.361318	0.238972	0.244053	0.15505	0.154552	0.094855	0.095924		148.6	0.791595	0.8121	0.602932	0.630296	0.465508	0.487483	0.326546	0.324499		391.603	0.470595	0	0.349819	0.361318	0.238972	0.244053	0.15505	0.154552	0.0948553	0.0959236
148.8	0.349759	0.360063	0.239987	0.243206	0.154828	0.154016	0.094256	0.09559		148.8	0.78961	0.810064	0.60287	0.628715	0.463538	0.48626	0.32585	0.323686		391.803	0.470286	0	0.349759	0.360063	0.239987	0.243206	0.154828	0.154016	0.0942563	0.0955905
149	0.348165	0.358813	0.239204	0.242361	0.155229	0.153481	0.092863	0.095259		149	0.789222	0.808032	0.602674	0.627138	0.463145	0.485041	0.326803	0.322874		392.003	0.468118	0	0.348165	0.358813	0.239204	0.242361	0.155229	0.153481	0.0928632	0.0952585
149.2	0.3462	0.357567	0.23742	0.24152	0.153988	0.152948	0.093386	0.094928		149.2	0.788198	0.806005	0.601287	0.625565	0.463328	0.483824	0.326701	0.322064		392.203	0.465435	0	0.3462	0.357567	0.23742	0.24152	0.153988	0.152948	0.0933862	0.0949277
149.4	0.345472	0.356325	0.236969	0.240681	0.153556	0.152417	0.093002	0.094598		149.4	0.785323	0.803984	0.599366	0.623996	0.460637	0.48261	0.325799	0.321256		392.403	0.464874	0	0.345472	0.356325	0.236969	0.240681	0.153556	0.152417	0.0930024	0.0945981
149.6	0.34405	0.355088	0.236745	0.239845	0.154825	0.151887	0.09186	0.09427		149.6	0.78445	0.801967	0.599806	0.622431	0.460234	0.4814	0.32651	0.32045		392.603	0.464641	0	0.34405	0.355088	0.236745	0.239845	0.154825	0.151887	0.0918599	0.0942696
149.8	0.342417	0.353855	0.235477	0.239012	0.153457	0.15136	0.091681	0.093942		149.8	0.783375	0.799956	0.598845	0.62087	0.460855	0.480193	0.326932	0.319647		392.803	0.462053	0	0.342417	0.353855	0.235477	0.239012	0.153457	0.15136	0.0916815	0.0939422
150	0.341795	0.352626	0.235254	0.238182	0.152225	0.150834	0.092663	0.093616		150	0.781084	0.797949	0.596361	0.619313	0.457974	0.478988	0.325354	0.318845		393.003	0.460627	0	0.341795	0.352626	0.235254	0.238182	0.152225	0.150834	0.0926633	0.093616
150.2	0.341499	0.351401	0.235194	0.237355	0.152406	0.15031	0.092759	0.093291		150.2	0.781471	0.795948	0.596655	0.617759	0.458163	0.477787	0.32615	0.318045		393.203	0.45971	0	0.341499	0.351401	0.235194	0.237355	0.152406	0.15031	0.0927587	0.0932909
150.4	0.340303	0.350181	0.234709	0.236531	0.151871	0.149788	0.093123	0.092967		150.4	0.7801	0.793951	0.595144	0.61621	0.458337	0.476588	0.326301	0.317247		393.403	0.458924	0	0.340303	0.350181	0.234709	0.236531	0.151871	0.149788	0.0931226	0.0929669
150.6	0.339877	0.348965	0.234598	0.235709	0.151127	0.149268	0.092772	0.092644		150.6	0.777772	0.79196	0.593821	0.614664	0.455824	0.475393	0.325092	0.316452		393.603	0.457496	0	0.339877	0.348965	0.234598	0.235709	0.151127	0.149268	0.0927715	0.092644
150.8	0.338936	0.347753	0.234054	0.234891	0.149367	0.14875	0.092342	0.092322		150.8	0.776753	0.789974	0.592614	0.613123	0.455002	0.474201	0.325087	0.315658		393.803	0.455267	0	0.338936	0.347753	0.234054	0.234891	0.149367	0.14875	0.0923419	0.0923223
151	0.337173	0.346545	0.232017	0.234075	0.148775	0.148233	0.092831	0.092002		151	0.775858	0.787992	0.591022	0.611585	0.455458	0.473011	0.325166	0.314866		394.003	0.453075	0	0.337173	0.346545	0.232017	0.234075	0.148775	0.148233	0.0928312	0.0920017
151.2	0.336816	0.345342	0.232278	0.233262	0.148696	0.147719	0.092985	0.091682		151.2	0.773085	0.786016	0.588931	0.610051	0.454032	0.471825	0.323026	0.314077		394.203	0.452639	0	0.336816	0.345342	0.232278	0.233262	0.148696	0.147719	0.0929854	0.0916822
151.4	0.336669	0.344143	0.232696	0.232452	0.147796	0.147206	0.091629	0.091364		151.4	0.771775	0.784044	0.589307	0.608521	0.453869	0.470642	0.322338	0.313289		394.403	0.451277	0	0.336669	0.344143	0.232696	0.232452	0.147796	0.147206	0.0916293	0.0913638
151.6	0.334421	0.342948	0.230133	0.231645	0.146525	0.146694	0.091422	0.091047		151.6	0.770994	0.782078	0.588464	0.606994	0.454503	0.469461	0.322218	0.312503		394.603	0.447944	0	0.334421	0.342948	0.230133	0.231645	0.146525	0.146694	0.091422	0.0910466
151.8	0.333159	0.341757	0.229088	0.230841	0.145124	0.146185	0.092092	0.09073		151.8	0.768212	0.780116	0.586006	0.605472	0.453528	0.468284	0.320873	0.311719		394.803	0.445952	0	0.333159	0.341757	0.229088	0.230841	0.145124	0.146185	0.0920918	0.0907304
152	0.332361	0.34057	0.228589	0.230039	0.144672	0.145677	0.09061	0.090415		152	0.766261	0.77816	0.585132	0.603953	0.452171	0.467109	0.320145	0.310937		395.003	0.445496	0	0.332361	0.34057	0.228589	0.230039	0.144672	0.145677	0.0906103	0.0904153
152.2	0.33017	0.339387	0.226125	0.22924	0.143543	0.145171	0.088963	0.090101		152.2	0.765473	0.776208	0.584708	0.602439	0.45253	0.465937	0.320279	0.310157		395.203	0.443081	0	0.33017	0.339387	0.226125	0.22924	0.143543	0.145171	0.0889635	0.0901013
152.4	0.329415	0.338209	0.225495	0.228444	0.142429	0.144667	0.089542	0.089788		152.4	0.763103	0.774261	0.582395	0.600928	0.451648	0.464769	0.318083	0.30938		395.403	0.441591	0	0.329415	0.338209	0.225495	0.228444	0.142429	0.144667	0.0895424	0.0897884
152.6	0.330087	0.337034	0.225346	0.227651	0.142127	0.144165	0.08996	0.089477		152.6	0.760877	0.772319	0.581343	0.59942	0.449607	0.463603	0.316723	0.308604		395.603	0.440745	0	0.330087	0.337034	0.225346	0.227651	0.142127	0.144165	0.0899601	0.0894766
152.8	0.328383	0.335864	0.224537	0.22686	0.14315	0.143664	0.088758	0.089166		152.8	0.760674	0.770382	0.580995	0.597917	0.450023	0.46244	0.317455	0.30783		395.803	0.439711	0	0.328383	0.335864	0.224537	0.22686	0.14315	0.143664	0.0887583	0.0891659
153	0.326305	0.334697	0.224249	0.226072	0.143277	0.143165	0.088234	0.088856		153	0.758827	0.76845	0.579326	0.596417	0.449258	0.46128	0.316697	0.307057		396.003	0.438736	0	0.326305	0.334697	0.224249	0.226072	0.143277	0.143165	0.0882335	0.0888562
153.2	0.3264	0.333535	0.224779	0.225287	0.142647	0.142668	0.087975	0.088548		153.2	0.756698	0.766522	0.578812	0.594921	0.447476	0.460123	0.315741	0.306287		396.203	0.437748	0	0.3264	0.333535	0.224779	0.225287	0.142647	0.142668	0.0879747	0.0885477
153.4	0.324491	0.332377	0.223013	0.224505	0.142313	0.142173	0.086848	0.08824		153.4	0.755486	0.7646	0.577676	0.593429	0.447204	0.458969	0.315523	0.305519		396.403	0.434588	0	0.324491	0.332377	0.223013	0.224505	0.142313	0.142173	0.0868483	0.0882402
153.6	0.322909	0.331222	0.221783	0.223725	0.14199	0.141679	0.087166	0.087934		153.6	0.754144	0.762682	0.576199	0.591941	0.446702	0.457818	0.314673	0.304753		396.603	0.432756	0	0.322909	0.331222	0.221783	0.223725	0.14199	0.141679	0.0871664	0.0879337
153.8	0.323195	0.330072	0.223098	0.222948	0.141967	0.141187	0.08726	0.087628		153.8	0.752488	0.760769	0.575568	0.590456	0.444204	0.45667	0.314135	0.303988		396.803	0.432142	0	0.323195	0.330072	0.223098	0.222948	0.141967	0.141187	0.0872597	0.0876284
154	0.322112	0.328926	0.222852	0.222174	0.142293	0.140697	0.08664	0.087324		154	0.752392	0.758861	0.574745	0.588975	0.443487	0.455525	0.314524	0.303226		397.003	0.430097	0	0.322112	0.328926	0.222852	0.222174	0.142293	0.140697	0.0866395	0.0873241
154.2	0.320644	0.327784	0.222075	0.221402	0.141133	0.140208	0.087566	0.087021		154.2	0.751862	0.756958	0.57354	0.587498	0.443914	0.454382	0.314676	0.302465		397.203	0.427186	0	0.320644	0.327784	0.222075	0.221402	0.141133	0.140208	0.0875661	0.0870208
154.4	0.320948	0.326645	0.222882	0.220634	0.141302	0.139721	0.088023	0.086719		154.4	0.748945	0.755059	0.571383	0.586024	0.44081	0.453242	0.313184	0.301707		397.403	0.426694	0	0.320948	0.326645	0.222882	0.220634	0.141302	0.139721	0.088023	0.0867186
154.6	0.319502	0.325511	0.222239	0.219867	0.141838	0.139236	0.086937	0.086417		154.6	0.749357	0.753165	0.572202	0.584554	0.441086	0.452106	0.31429	0.30095		397.603	0.4252	0	0.319502	0.325511	0.222239	0.219867	0.141838	0.139236	0.0869371	0.0864175
154.8	0.317236	0.324381	0.22078	0.219104	0.140498	0.138752	0.086749	0.086117		154.8	0.748359	0.751276	0.570432	0.583088	0.441756	0.450972	0.313644	0.300195		397.803	0.42302	0	0.317236	0.324381	0.22078	0.219104	0.140498	0.138752	0.0867488	0.0861174
155	0.317259	0.323254	0.220544	0.218343	0.139834	0.138271	0.0867	0.085818		155	0.746071	0.749392	0.568165	0.581626	0.43941	0.449841	0.31217	0.299442		398.003	0.421545	0	0.317259	0.323254	0.220544	0.218343	0.139834	0.138271	0.0867005	0.0858183
155.2	0.31666	0.322132	0.219927	0.217585	0.139696	0.13779	0.085943	0.08552		155.2	0.744766	0.747512	0.567246	0.580167	0.438469	0.448712	0.311978	0.298691		398.203	0.420392	0	0.31666	0.322132	0.219927	0.217585	0.139696	0.13779	0.0859428	0.0855203
155.4	0.314699	0.321013	0.217861	0.216829	0.138431	0.137312	0.08624	0.085223		155.4	0.743824	0.745637	0.565997	0.578712	0.438854	0.447587	0.311825	0.297942		398.403	0.418357	0	0.314699	0.321013	0.217861	0.216829	0.138431	0.137312	0.0862405	0.0852233
155.6	0.314202	0.319898	0.217678	0.216076	0.137676	0.136835	0.086925	0.084927		155.6	0.741732	0.743767	0.564421	0.57726	0.437278	0.446464	0.31127	0.297195		398.603	0.417807	0	0.314202	0.319898	0.217678	0.216076	0.137676	0.136835	0.0869252	0.0849273
155.8	0.31365	0.318787	0.2177	0.215326	0.13687	0.13636	0.086643	0.084632		155.8	0.740026	0.741902	0.562999	0.575812	0.436228	0.445344	0.310842	0.296449		398.803	0.416577	0	0.31365	0.318787	0.2177	0.215326	0.13687	0.13636	0.0866426	0.0846324
156	0.311114	0.31768	0.214979	0.214578	0.135495	0.135886	0.086543	0.084339		156	0.739517	0.740041	0.561428	0.574368	0.436483	0.444227	0.311105	0.295706		399.003	0.414007	0	0.311114	0.31768	0.214979	0.214578	0.135495	0.135886	0.0865429	0.0843385
156.2	0.310783	0.316577	0.214605	0.213833	0.13455	0.135414	0.087284	0.084046		156.2	0.73735	0.738185	0.559723	0.572928	0.435163	0.443113	0.310098	0.294964		399.203	0.413638	0	0.310783	0.316577	0.214605	0.213833	0.13455	0.135414	0.087284	0.0840456
156.4	0.310766	0.315478	0.215171	0.21309	0.134835	0.134944	0.087277	0.083754		156.4	0.735482	0.736333	0.559337	0.571491	0.433693	0.442002	0.309245	0.294224		399.403	0.414041	0	0.310766	0.315478	0.215171	0.21309	0.134835	0.134944	0.0872766	0.0837538
156.6	0.308692	0.314382	0.212736	0.21235	0.134188	0.134476	0.086695	0.083463		156.6	0.734632	0.734486	0.558808	0.570057	0.434186	0.440893	0.310195	0.293486		399.603	0.411796	0	0.308692	0.314382	0.212736	0.21235	0.134188	0.134476	0.0866952	0.0834629
156.8	0.306985	0.31329	0.21219	0.211613	0.133423	0.134009	0.086431	0.083173		156.8	0.732197	0.732644	0.556288	0.568627	0.432591	0.439787	0.308851	0.29275		399.803	0.410283	0	0.306985	0.31329	0.21219	0.211613	0.133423	0.134009	0.0864307	0.0831731
157	0.306318	0.312202	0.212007	0.210878	0.132995	0.133543	0.085756	0.082884		157	0.730817	0.730807	0.555454	0.567201	0.430754	0.438684	0.308141	0.292016		400.003	0.409674	0	0.306318	0.312202	0.212007	0.210878	0.132995	0.133543	0.0857562	0.0828842
157.2	0.305299	0.311118	0.211322	0.210146	0.132983	0.133079	0.084768	0.082596		157.2	0.729711	0.728974	0.55542	0.565779	0.431316	0.437584	0.308483	0.291284		400.203	0.408335	0	0.305299	0.311118	0.211322	0.210146	0.132983	0.133079	0.0847682	0.0825964
157.4	0.303612	0.310038	0.210441	0.209416	0.132184	0.132617	0.084304	0.08231		157.4	0.727425	0.727145	0.553955	0.564359	0.430364	0.436486	0.307933	0.290553		400.403	0.406309	0	0.303612	0.310038	0.210441	0.209416	0.132184	0.132617	0.0843039	0.0823096
157.6	0.303604	0.308961	0.210915	0.208689	0.132112	0.132157	0.084067	0.082024		157.6	0.725422	0.725321	0.552712	0.562944	0.427582	0.435392	0.307396	0.289824		400.603	0.405646	0	0.303604	0.308961	0.210915	0.208689	0.132112	0.132157	0.0840674	0.0820237
157.8	0.302759	0.307888	0.21076	0.207964	0.133483	0.131698	0.083389	0.081739		157.8	0.72481	0.723502	0.552411	0.561532	0.427103	0.4343	0.30889	0.289097		400.803	0.404358	0	0.302759	0.307888	0.21076	0.207964	0.133483	0.131698	0.0833889	0.0817389
158	0.301252	0.306819	0.209869	0.207242	0.133294	0.13124	0.082814	0.081455		158	0.722944	0.721688	0.55079	0.560124	0.426662	0.43321	0.308114	0.288372		401.003	0.403527	0	0.301252	0.306819	0.209869	0.207242	0.133294	0.13124	0.0828142	0.081455
158.2	0.301526	0.305753	0.211052	0.206522	0.133667	0.130785	0.082127	0.081172		158.2	0.721211	0.719877	0.551311	0.558719	0.425669	0.432124	0.308204	0.287649		401.203	0.403477	0	0.301526	0.305753	0.211052	0.206522	0.133667	0.130785	0.0821274	0.0811722
158.4	0.300474	0.304692	0.210224	0.205805	0.134779	0.130331	0.081123	0.08089		158.4	0.720926	0.718072	0.551405	0.557317	0.426493	0.43104	0.309047	0.286927		401.403	0.401836	0	0.300474	0.304692	0.210224	0.205805	0.134779	0.130331	0.0811225	0.0808903
158.6	0.29867	0.303634	0.208741	0.20509	0.134135	0.129878	0.081004	0.080609		158.6	0.719676	0.716271	0.549723	0.55592	0.426484	0.429959	0.30861	0.286208		401.603	0.400291	0	0.29867	0.303634	0.208741	0.20509	0.134135	0.129878	0.0810037	0.0806094
158.8	0.29894	0.302579	0.209271	0.204378	0.134326	0.129427	0.080452	0.080329		158.8	0.717896	0.714474	0.548568	0.554525	0.424026	0.42888	0.306868	0.28549		401.803	0.40036	0	0.29894	0.302579	0.209271	0.204378	0.134326	0.129427	0.0804523	0.0803294
159	0.298539	0.301528	0.208739	0.203668	0.135083	0.128977	0.079539	0.08005		159	0.717526	0.712682	0.54875	0.553134	0.424407	0.427805	0.307485	0.284774		402.003	0.399492	0	0.298539	0.301528	0.208739	0.203668	0.135083	0.128977	0.0795394	0.0800505
159.2	0.296788	0.300481	0.207167	0.202961	0.133886	0.12853	0.080628	0.079772		159.2	0.715868	0.710895	0.546866	0.551747	0.42461	0.426732	0.306609	0.28406		402.203	0.397493	0	0.296788	0.300481	0.207167	0.202961	0.133886	0.12853	0.0806275	0.0797725
159.4	0.296895	0.299438	0.207015	0.202256	0.133838	0.128083	0.081301	0.079495		159.4	0.713414	0.709112	0.544228	0.550363	0.422081	0.425661	0.304653	0.283347		402.403	0.396887	0	0.296895	0.299438	0.207015	0.202256	0.133838	0.128083	0.0813007	0.0794955
159.6	0.29616	0.298398	0.206602	0.201554	0.13451	0.127638	0.080225	0.079219		159.6	0.712883	0.707333	0.544499	0.548983	0.421892	0.424594	0.304539	0.282636		402.603	0.3964	0	0.29616	0.298398	0.206602	0.201554	0.13451	0.127638	0.0802252	0.0792194
159.8	0.293825	0.297362	0.204846	0.200854	0.133738	0.127195	0.080543	0.078944		159.8	0.711383	0.705559	0.542947	0.547606	0.421595	0.423529	0.303162	0.281928		402.803	0.394769	0	0.293825	0.297362	0.204846	0.200854	0.133738	0.127195	0.0805429	0.0789443
160	0.292882	0.296329	0.204863	0.200156	0.132026	0.126753	0.081037	0.07867		160	0.709224	0.703789	0.540789	0.546232	0.419637	0.422467	0.301322	0.28122		403.003	0.393588	0	0.292882	0.296329	0.204863	0.200156	0.132026	0.126753	0.0810372	0.0786701
160.2	0.29229	0.2953	0.20392	0.199461	0.131546	0.126313	0.080768	0.078397		160.2	0.70764	0.702024	0.539472	0.544862	0.418704	0.421407	0.300712	0.280515		403.203	0.392378	0	0.29229	0.2953	0.20392	0.199461	0.131546	0.126313	0.0807675	0.0783969
160.4	0.29024	0.294274	0.202029	0.198769	0.131359	0.125875	0.080992	0.078125		160.4	0.705762	0.700263	0.537938	0.543496	0.417429	0.42035	0.299411	0.279812		403.403	0.390881	0	0.29024	0.294274	0.202029	0.198769	0.131359	0.125875	0.0809915	0.0781247
160.6	0.289963	0.293253	0.202394	0.198078	0.130095	0.125437	0.081006	0.077853		160.6	0.703767	0.698507	0.537004	0.542132	0.415883	0.419296	0.298537	0.27911		403.603	0.390388	0	0.289963	0.293253	0.202394	0.198078	0.130095	0.125437	0.0810063	0.0778534
160.8	0.289368	0.292234	0.201893	0.19739	0.128798	0.125002	0.080095	0.077583		160.8	0.702256	0.696755	0.535301	0.540773	0.414394	0.418244	0.297468	0.27841		403.803	0.388425	0	0.289368	0.292234	0.201893	0.19739	0.128798	0.125002	0.0800953	0.077583
161	0.287828	0.291219	0.199823	0.196705	0.127461	0.124568	0.080524	0.077314		161	0.701168	0.695007	0.532962	0.539416	0.414143	0.417195	0.296907	0.277711		404.003	0.386039	0	0.287828	0.291219	0.199823	0.196705	0.127461	0.124568	0.0805236	0.0773136
161.2	0.287743	0.290208	0.200273	0.196022	0.126935	0.124135	0.080435	0.077045		161.2	0.69854	0.693264	0.530852	0.538063	0.412217	0.416149	0.295659	0.277015		404.203	0.386193	0	0.287743	0.290208	0.200273	0.196022	0.126935	0.124135	0.0804348	0.0770451
161.4	0.287855	0.2892	0.200926	0.195341	0.126605	0.123704	0.07914	0.076778		161.4	0.697187	0.691525	0.530882	0.536714	0.410643	0.415105	0.295445	0.27632		404.403	0.386192	0	0.287855	0.2892	0.200926	0.195341	0.126605	0.123704	0.0791399	0.0767776
161.6	0.285946	0.288196	0.199416	0.194663	0.125218	0.123275	0.078431	0.076511		161.6	0.696367	0.689791	0.529951	0.535368	0.41117	0.414064	0.295717	0.275627		404.603	0.383288	0	0.285946	0.288196	0.199416	0.194663	0.125218	0.123275	0.0784306	0.0765109
161.8	0.28527	0.287195	0.198378	0.193987	0.123662	0.122846	0.079046	0.076245		161.8	0.694617	0.688061	0.527685	0.534025	0.410135	0.413025	0.294963	0.274936		404.803	0.38134	0	0.28527	0.287195	0.198378	0.193987	0.123662	0.122846	0.0790459	0.0762452
162	0.285289	0.286198	0.198417	0.193313	0.124069	0.12242	0.078637	0.07598		162	0.693523	0.686335	0.52747	0.532686	0.409083	0.411989	0.29494	0.274246		405.003	0.381578	0	0.285289	0.286198	0.198417	0.193313	0.124069	0.12242	0.0786371	0.0759805
162.2	0.28479	0.285204	0.198599	0.192642	0.125166	0.121995	0.07758	0.075717		162.2	0.693733	0.684614	0.529022	0.531349	0.410188	0.410956	0.296477	0.273558		405.203	0.381036	0	0.28479	0.285204	0.198599	0.192642	0.125166	0.121995	0.0775802	0.0757166
162.4	0.283291	0.284213	0.197901	0.191973	0.124528	0.121571	0.077371	0.075454		162.4	0.691993	0.682897	0.527932	0.530017	0.409667	0.409925	0.295516	0.272872		405.403	0.378548	0	0.283291	0.284213	0.197901	0.191973	0.124528	0.121571	0.0773706	0.0754537
162.6	0.283007	0.283226	0.197924	0.191306	0.123579	0.121149	0.077184	0.075192		162.6	0.690064	0.681184	0.526354	0.528687	0.407047	0.408897	0.293856	0.272188		405.603	0.377123	0	0.283007	0.283226	0.197924	0.191306	0.123579	0.121149	0.0771836	0.0751916
162.8	0.281735	0.282243	0.196675	0.190642	0.124974	0.120728	0.076625	0.074931		162.8	0.690147	0.679475	0.526416	0.527361	0.408178	0.407871	0.294599	0.271505		405.803	0.375799	0	0.281735	0.282243	0.196675	0.190642	0.124974	0.120728	0.0766248	0.0749305
163	0.281014	0.281263	0.196234	0.18998	0.125302	0.120309	0.076589	0.07467		163	0.688782	0.677771	0.526246	0.526039	0.40839	0.406848	0.294653	0.270824		406.003	0.375896	0	0.281014	0.281263	0.196234	0.18998	0.125302	0.120309	0.0765889	0.0746703
163.2	0.280655	0.280286	0.19725	0.18932	0.125168	0.119891	0.075991	0.074411		163.2	0.68703	0.676071	0.526148	0.524719	0.40678	0.405828	0.293853	0.270145		406.203	0.375261	0	0.280655	0.280286	0.19725	0.18932	0.125168	0.119891	0.0759914	0.074411
163.4	0.278743	0.279313	0.195918	0.188663	0.12573	0.119475	0.075508	0.074153		163.4	0.686864	0.674375	0.525785	0.523403	0.407202	0.40481	0.294498	0.269467		406.403	0.372696	0	0.278743	0.279313	0.195918	0.188663	0.12573	0.119475	0.0755079	0.0741526
163.6	0.276617	0.278343	0.193988	0.188007	0.125163	0.11906	0.075963	0.073895		163.6	0.685886	0.672684	0.524599	0.52209	0.407269	0.403795	0.293718	0.268791		406.603	0.370577	0	0.276617	0.278343	0.193988	0.188007	0.125163	0.11906	0.0759631	0.0738951
163.8	0.276502	0.277376	0.194926	0.187354	0.126331	0.118646	0.076219	0.073638		163.8	0.683467	0.670997	0.523532	0.520781	0.404747	0.402782	0.292508	0.268117		406.803	0.371563	0	0.276502	0.277376	0.194926	0.187354	0.126331	0.118646	0.0762188	0.0736385
164	0.275237	0.276413	0.194901	0.186704	0.126839	0.118234	0.075214	0.073383		164	0.682649	0.669314	0.523951	0.519475	0.405209	0.401772	0.292598	0.267445		407.003	0.370162	0	0.275237	0.276413	0.194901	0.186704	0.126839	0.118234	0.0752139	0.0733827
164.2	0.273854	0.275453	0.192864	0.186055	0.125999	0.117824	0.076324	0.073128		164.2	0.681416	0.667635	0.522598	0.518172	0.405127	0.400764	0.292235	0.266774		407.203	0.36722	0	0.273854	0.275453	0.192864	0.186055	0.125999	0.117824	0.0763239	0.0731279
164.4	0.273617	0.274496	0.19296	0.185409	0.125343	0.117415	0.077396	0.072874		164.4	0.678875	0.66596	0.520654	0.516872	0.402236	0.399759	0.290662	0.266105		407.403	0.366488	0	0.273617	0.274496	0.19296	0.185409	0.125343	0.117415	0.0773961	0.072874
164.6	0.27341	0.273543	0.192998	0.184765	0.125899	0.117007	0.07661	0.072621		164.6	0.6787	0.66429	0.520701	0.515576	0.402395	0.398756	0.291345	0.265437		407.603	0.366507	0	0.27341	0.273543	0.192998	0.184765	0.125899	0.117007	0.0766099	0.0726209
164.8	0.271845	0.272593	0.191357	0.184124	0.125345	0.116601	0.076465	0.072369		164.8	0.677405	0.662624	0.519063	0.514283	0.402209	0.397756	0.290689	0.264772		407.803	0.364626	0	0.271845	0.272593	0.191357	0.184124	0.125345	0.116601	0.0764654	0.0723687
165	0.271673	0.271647	0.191796	0.183484	0.12382	0.116196	0.076819	0.072117		165	0.675044	0.660962	0.516537	0.512993	0.399864	0.396758	0.288436	0.264107		408.003	0.363572	0	0.271673	0.271647	0.191796	0.183484	0.12382	0.116196	0.0768194	0.0721174
165.2	0.271436	0.270703	0.19117	0.182847	0.123015	0.115792	0.076517	0.071867		165.2	0.67496	0.659304	0.515674	0.511706	0.399264	0.395763	0.288591	0.263445		408.203	0.362404	0	0.271436	0.270703	0.19117	0.182847	0.123015	0.115792	0.0765172	0.0718669
165.4	0.270751	0.269763	0.189798	0.182212	0.122771	0.11539	0.076899	0.071617		165.4	0.674948	0.65765	0.514467	0.510423	0.400454	0.394771	0.28897	0.262784		408.403	0.361753	0	0.270751	0.269763	0.189798	0.182212	0.122771	0.11539	0.0768991	0.0716174
165.6	0.270424	0.268826	0.190045	0.18158	0.12132	0.114989	0.076741	0.071369		165.6	0.672912	0.656001	0.512033	0.509142	0.399046	0.39378	0.287598	0.262125		408.603	0.361491	0	0.270424	0.268826	0.190045	0.18158	0.12132	0.114989	0.076741	0.0713687
165.8	0.270725	0.267893	0.19006	0.180949	0.119758	0.11459	0.076288	0.071121		165.8	0.672662	0.654356	0.511573	0.507865	0.397913	0.392793	0.287592	0.261468		408.803	0.360223	0	0.270725	0.267893	0.19006	0.180949	0.119758	0.11459	0.0762883	0.0711208
166	0.26927	0.266962	0.188725	0.180321	0.119036	0.114192	0.077088	0.070874		166	0.67241	0.652714	0.510759	0.506591	0.398479	0.391808	0.288315	0.260812		409.003	0.357914	0	0.26927	0.266962	0.188725	0.180321	0.119036	0.114192	0.0770883	0.0708738
166.2	0.269054	0.266035	0.188712	0.179694	0.11865	0.113795	0.077631	0.070628		166.2	0.670313	0.651077	0.508409	0.505321	0.396968	0.390825	0.286954	0.260158		409.203	0.357404	0	0.269054	0.266035	0.188712	0.179694	0.11865	0.113795	0.0776309	0.0706277
166.4	0.268905	0.265111	0.189175	0.17907	0.118397	0.1134	0.076371	0.070382		166.4	0.668415	0.649444	0.507352	0.504053	0.395107	0.389845	0.286234	0.259505		409.403	0.357261	0	0.268905	0.265111	0.189175	0.17907	0.118397	0.1134	0.0763714	0.0703824
166.6	0.267503	0.264191	0.188565	0.178448	0.117306	0.113006	0.07593	0.070138		166.6	0.668213	0.647815	0.507026	0.502789	0.395726	0.388867	0.28665	0.258854		409.603	0.355449	0	0.267503	0.264191	0.188565	0.178448	0.117306	0.113006	0.0759303	0.070138
166.8	0.266117	0.263273	0.187695	0.177829	0.116758	0.112614	0.076654	0.069894		166.8	0.666115	0.646191	0.504669	0.501528	0.394355	0.387891	0.285045	0.258205		409.803	0.353748	0	0.266117	0.263273	0.187695	0.177829	0.116758	0.112614	0.0766536	0.0698945
167	0.266197	0.262359	0.188258	0.177211	0.117681	0.112223	0.076113	0.069652		167	0.664883	0.64457	0.50428	0.50027	0.392092	0.386919	0.284403	0.257557		410.003	0.354947	0	0.266197	0.262359	0.188258	0.177211	0.117681	0.112223	0.076113	0.0696517
167.2	0.265112	0.261448	0.188401	0.176596	0.119223	0.111833	0.07509	0.06941		167.2	0.665136	0.642953	0.504658	0.499015	0.393594	0.385948	0.285372	0.256911		410.203	0.354777	0	0.265112	0.261448	0.188401	0.176596	0.119223	0.111833	0.0750904	0.0694099
167.4	0.263953	0.26054	0.187562	0.175983	0.118624	0.111445	0.075323	0.069169		167.4	0.663448	0.64134	0.502941	0.497764	0.393136	0.38498	0.284401	0.256267		410.403	0.35344	0	0.263953	0.26054	0.187562	0.175983	0.118624	0.111445	0.075323	0.0691688
167.6	0.264469	0.259635	0.188267	0.175371	0.118175	0.111058	0.074978	0.068929		167.6	0.661099	0.639732	0.502098	0.496515	0.390589	0.384014	0.283202	0.255624		410.603	0.35272	0	0.264469	0.259635	0.188267	0.175371	0.118175	0.111058	0.0749776	0.0689286
167.8	0.263185	0.258734	0.187061	0.174762	0.119883	0.110672	0.074135	0.068689		167.8	0.661169	0.638127	0.502614	0.49527	0.391766	0.383051	0.284135	0.254983		410.803	0.351765	0	0.263185	0.258734	0.187061	0.174762	0.119883	0.110672	0.0741354	0.0686892
168	0.262103	0.257835	0.186447	0.174156	0.120729	0.110288	0.07388	0.068451		168	0.659939	0.636527	0.502048	0.494028	0.392107	0.382091	0.283676	0.254344		411.003	0.351565	0	0.262103	0.257835	0.186447	0.174156	0.120729	0.110288	0.0738802	0.0684507
168.2	0.262554	0.25694	0.187662	0.173551	0.120292	0.109905	0.073151	0.068213		168.2	0.658431	0.63493	0.501842	0.492789	0.389962	0.381132	0.283235	0.253706		411.203	0.351455	0	0.262554	0.25694	0.187662	0.173551	0.120292	0.109905	0.0731509	0.068213
168.4	0.261253	0.256047	0.186857	0.172948	0.119962	0.109523	0.072048	0.067976		168.4	0.658392	0.633338	0.502502	0.491553	0.391075	0.380176	0.284577	0.253069		411.403	0.349242	0	0.261253	0.256047	0.186857	0.172948	0.119962	0.109523	0.0720476	0.0679761
168.6	0.259973	0.255158	0.184645	0.172347	0.119797	0.109143	0.072031	0.06774		168.6	0.657761	0.631749	0.501394	0.49032	0.391474	0.379223	0.284262	0.252435		411.603	0.347493	0	0.259973	0.255158	0.184645	0.172347	0.119797	0.109143	0.0720312	0.06774
168.8	0.260435	0.254272	0.185253	0.171749	0.120523	0.108764	0.071651	0.067505		168.8	0.656342	0.630165	0.500693	0.48909	0.389797	0.378272	0.283572	0.251801		411.803	0.348149	0	0.260435	0.254272	0.185253	0.171749	0.120523	0.108764	0.0716514	0.0675048
169	0.259596	0.253389	0.185048	0.171153	0.120107	0.108386	0.070092	0.06727		169	0.656366	0.628584	0.501222	0.487863	0.390548	0.377323	0.28403	0.25117		412.003	0.346883	0	0.259596	0.253389	0.185048	0.171153	0.120107	0.108386	0.0700918	0.0672704
169.2	0.257676	0.252509	0.182378	0.170558	0.118274	0.10801	0.070498	0.067037		169.2	0.656521	0.627008	0.500746	0.48664	0.391847	0.376376	0.284967	0.25054		412.203	0.343728	0	0.257676	0.252509	0.182378	0.170558	0.118274	0.10801	0.0704978	0.0670368
169.4	0.257349	0.251632	0.182044	0.169966	0.117159	0.107635	0.070721	0.066804		169.4	0.654695	0.625435	0.499324	0.485419	0.3905	0.375432	0.284029	0.249912		412.403	0.343342	0	0.257349	0.251632	0.182044	0.169966	0.117159	0.107635	0.0707206	0.066804
169.6	0.256784	0.250759	0.181616	0.169376	0.116726	0.107261	0.070141	0.066572		169.6	0.654329	0.623866	0.499745	0.484202	0.390504	0.374491	0.284417	0.249285		412.603	0.343275	0	0.256784	0.250759	0.181616	0.169376	0.116726	0.107261	0.0701412	0.066572
169.8	0.255394	0.249888	0.180411	0.168787	0.115682	0.106888	0.070943	0.066341		169.8	0.654119	0.622301	0.500021	0.482987	0.391166	0.373551	0.285154	0.248659		412.803	0.341152	0	0.255394	0.249888	0.180411	0.168787	0.115682	0.106888	0.0709433	0.0663408
170	0.255144	0.24902	0.180615	0.168201	0.113531	0.106517	0.072582	0.06611		170	0.651712	0.620741	0.498486	0.481776	0.389458	0.372615	0.284054	0.248036		413.003	0.339305	0	0.255144	0.24902	0.180615	0.168201	0.113531	0.106517	0.0725822	0.0661104
170.2	0.25454	0.248155	0.179733	0.167617	0.11291	0.106147	0.072659	0.065881		170.2	0.650804	0.619184	0.497952	0.480567	0.388079	0.37168	0.284381	0.247414		413.203	0.338279	0	0.25454	0.248155	0.179733	0.167617	0.11291	0.106147	0.0726589	0.0658808
170.4	0.253046	0.247293	0.178541	0.167035	0.11265	0.105779	0.072393	0.065652		170.4	0.65005	0.617631	0.496851	0.479362	0.3888	0.370748	0.284519	0.246793		413.403	0.337311	0	0.253046	0.247293	0.178541	0.167035	0.11265	0.105779	0.0723931	0.0656521
170.6	0.252782	0.246435	0.17951	0.166455	0.112334	0.105411	0.073128	0.065424		170.6	0.647904	0.616082	0.495319	0.47816	0.38761	0.369818	0.282995	0.246174		413.603	0.337658	0	0.252782	0.246435	0.17951	0.166455	0.112334	0.105411	0.0731282	0.0654241
170.8	0.252752	0.245579	0.179843	0.165877	0.111635	0.105045	0.072038	0.065197		170.8	0.645979	0.614536	0.493998	0.47696	0.385424	0.36889	0.281771	0.245557		413.803	0.336602	0	0.252752	0.245579	0.179843	0.165877	0.111635	0.105045	0.0720385	0.0651969
171	0.251381	0.244726	0.178067	0.165301	0.110827	0.10468	0.071974	0.06497		171	0.645194	0.612995	0.492749	0.475764	0.386024	0.367965	0.28178	0.244941		414.003	0.335332	0	0.251381	0.244726	0.178067	0.165301	0.110827	0.10468	0.0719736	0.0649705
171.2	0.251435	0.243876	0.17828	0.164727	0.110689	0.104317	0.072525	0.064745		171.2	0.643028	0.611457	0.490318	0.474571	0.384793	0.367042	0.280072	0.244326		414.203	0.335439	0	0.251435	0.243876	0.17828	0.164727	0.110689	0.104317	0.0725251	0.0647448
171.4	0.251454	0.243029	0.179114	0.164155	0.111249	0.103955	0.07194	0.06452		171.4	0.641244	0.609924	0.489311	0.47338	0.382794	0.366121	0.278971	0.243714		414.403	0.335622	0	0.251454	0.243029	0.179114	0.164155	0.111249	0.103955	0.0719405	0.06452
171.6	0.249665	0.242185	0.17841	0.163585	0.11122	0.103594	0.070997	0.064296		171.6	0.640533	0.608394	0.489163	0.472193	0.383828	0.365203	0.279195	0.243102		414.603	0.333705	0	0.249665	0.242185	0.17841	0.163585	0.11122	0.103594	0.0709971	0.0642959
171.8	0.248436	0.241344	0.177152	0.163017	0.110517	0.103234	0.07099	0.064073		171.8	0.638932	0.606868	0.486584	0.471009	0.383351	0.364287	0.277882	0.242493		414.803	0.33221	0	0.248436	0.241344	0.177152	0.163017	0.110517	0.103234	0.07099	0.0640727
172	0.248802	0.240506	0.17744	0.162451	0.110937	0.102875	0.070455	0.06385		172	0.637131	0.605346	0.484954	0.469827	0.380828	0.363374	0.276938	0.241884		415.003	0.332711	0	0.248802	0.240506	0.17744	0.162451	0.110937	0.102875	0.0704549	0.0638501
172.2	0.247633	0.239671	0.176319	0.161886	0.111408	0.102518	0.068581	0.063628		172.2	0.637237	0.603828	0.484374	0.468649	0.381564	0.362462	0.277208	0.241278		415.203	0.331569	0	0.247633	0.239671	0.176319	0.161886	0.111408	0.102518	0.0685811	0.0636284
172.4	0.247499	0.238839	0.175541	0.161324	0.111973	0.102162	0.068853	0.063407		172.4	0.636417	0.602313	0.483747	0.467474	0.382309	0.361553	0.276965	0.240673		415.403	0.330469	0	0.247499	0.238839	0.175541	0.161324	0.111973	0.102162	0.0688526	0.0634075
172.6	0.247989	0.238009	0.175705	0.160764	0.111479	0.101807	0.067503	0.063187		172.6	0.634682	0.600802	0.482229	0.466301	0.380347	0.360646	0.275234	0.240069		415.603	0.32975	0	0.247989	0.238009	0.175705	0.160764	0.111479	0.101807	0.0675032	0.0631873
172.8	0.246994	0.237183	0.174424	0.160206	0.112053	0.101454	0.066383	0.062968		172.8	0.634691	0.599296	0.481117	0.465132	0.380869	0.359742	0.275439	0.239467		415.803	0.328609	0	0.246994	0.237183	0.174424	0.160206	0.112053	0.101454	0.0663831	0.0629678
173	0.245667	0.236359	0.173475	0.159649	0.112042	0.101102	0.066423	0.062749		173	0.634053	0.597792	0.480229	0.463965	0.380459	0.358839	0.274988	0.238866		416.003	0.327293	0	0.245667	0.236359	0.173475	0.159649	0.112042	0.101102	0.0664234	0.0627492
173.2	0.245654	0.235538	0.174217	0.159095	0.111763	0.10075	0.066068	0.062531		173.2	0.632686	0.596293	0.480208	0.462801	0.378346	0.357939	0.27408	0.238267		416.203	0.326958	0	0.245654	0.235538	0.174217	0.159095	0.111763	0.10075	0.0660677	0.0625312
173.4	0.245138	0.23472	0.173735	0.158542	0.111456	0.100401	0.065536	0.062314		173.4	0.632556	0.594797	0.480086	0.46164	0.378281	0.357042	0.273764	0.237669		416.403	0.325418	0	0.245138	0.23472	0.173735	0.158542	0.111456	0.100401	0.0655356	0.0623141
173.6	0.244018	0.233905	0.172203	0.157992	0.111005	0.100052	0.067016	0.062098		173.6	0.632026	0.593306	0.47882	0.460483	0.378548	0.356146	0.274028	0.237073		416.603	0.323785	0	0.244018	0.233905	0.172203	0.157992	0.111005	0.100052	0.0670164	0.0620977
173.8	0.244327	0.233093	0.173448	0.157443	0.111135	0.099704	0.067961	0.061882		173.8	0.629876	0.591818	0.477721	0.459328	0.375761	0.355253	0.272562	0.236479		416.803	0.323895	0	0.244327	0.233093	0.173448	0.157443	0.111135	0.0997044	0.0679607	0.0618821
174	0.243886	0.232283	0.173711	0.156897	0.111103	0.099358	0.067941	0.061667		174	0.629676	0.590333	0.478694	0.458175	0.375898	0.354362	0.27282	0.235886		417.003	0.323004	0	0.243886	0.232283	0.173711	0.156897	0.111103	0.0993582	0.0679411	0.0616672
174.2	0.24265	0.231477	0.172034	0.156352	0.110673	0.099013	0.068637	0.061453		174.2	0.629173	0.588852	0.478221	0.457026	0.376984	0.353473	0.273431	0.235294		417.203	0.321367	0	0.24265	0.231477	0.172034	0.156352	0.110673	0.0990132	0.0686367	0.061453
174.4	0.242476	0.230673	0.172379	0.155809	0.109591	0.098669	0.06886	0.06124		174.4	0.626356	0.587376	0.475416	0.45588	0.375104	0.352586	0.271216	0.234704		417.403	0.320436	0	0.242476	0.230673	0.172379	0.155809	0.109591	0.0986693	0.0688601	0.0612396
174.6	0.242157	0.229872	0.172237	0.155268	0.109555	0.098327	0.068986	0.061027		174.6	0.624962	0.585902	0.475264	0.454737	0.373608	0.351702	0.271056	0.234115		417.603	0.320454	0	0.242157	0.229872	0.172237	0.155268	0.109555	0.0983267	0.0689861	0.0610269
174.8	0.240743	0.229074	0.17142	0.154728	0.108961	0.097985	0.069329	0.060815		174.8	0.623769	0.584433	0.475123	0.453596	0.373457	0.35082	0.270512	0.233528		417.803	0.318768	0	0.240743	0.229074	0.17142	0.154728	0.108961	0.0979852	0.0693291	0.060815
175	0.240124	0.228278	0.171427	0.154191	0.107854	0.097645	0.070516	0.060604		175	0.62147	0.582967	0.473966	0.452458	0.371658	0.34994	0.268828	0.232942		418.003	0.318401	0	0.240124	0.228278	0.171427	0.154191	0.107854	0.0976449	0.0705163	0.0606038
175.2	0.239794	0.227485	0.172053	0.153656	0.108099	0.097306	0.070223	0.060393		175.2	0.620225	0.581505	0.473057	0.451324	0.369869	0.349062	0.268229	0.232358		418.203	0.318147	0	0.239794	0.227485	0.172053	0.153656	0.108099	0.0973058	0.0702235	0.0603933
175.4	0.238363	0.226695	0.171053	0.153122	0.108011	0.096968	0.070415	0.060184		175.4	0.620034	0.580046	0.4726	0.450192	0.371135	0.348187	0.268986	0.231775		418.403	0.317061	0	0.238363	0.226695	0.171053	0.153122	0.108011	0.0969679	0.0704148	0.0601836
175.6	0.237849	0.225908	0.170693	0.15259	0.107336	0.096631	0.070784	0.059975		175.6	0.618355	0.578591	0.471935	0.449062	0.37044	0.347313	0.268393	0.231194		418.603	0.317571	0	0.237849	0.225908	0.170693	0.15259	0.107336	0.0966312	0.0707839	0.0599746
175.8	0.238094	0.225124	0.170742	0.15206	0.106965	0.096296	0.069394	0.059766		175.8	0.616581	0.57714	0.470951	0.447936	0.368219	0.346442	0.267758	0.230614		418.803	0.317512	0	0.238094	0.225124	0.170742	0.15206	0.106965	0.0962956	0.0693945	0.0597663
176	0.236652	0.224342	0.168421	0.151532	0.10649	0.095961	0.068335	0.059559		176	0.616626	0.575693	0.469436	0.446813	0.369001	0.345573	0.267977	0.230035		419.003	0.316143	0	0.236652	0.224342	0.168421	0.151532	0.10649	0.0959612	0.0683352	0.0595588
176.2	0.236462	0.223563	0.167249	0.151006	0.105439	0.095628	0.067678	0.059352		176.2	0.615219	0.574249	0.467225	0.445692	0.368755	0.344707	0.266918	0.229459		419.203	0.31563	0	0.236462	0.223563	0.167249	0.151006	0.105439	0.095628	0.0676783	0.059352
176.4	0.237349	0.222786	0.168204	0.150482	0.106081	0.095296	0.066651	0.059146		176.4	0.614127	0.572808	0.467759	0.444574	0.367216	0.343842	0.26671	0.228883		419.403	0.316503	0	0.237349	0.222786	0.168204	0.150482	0.106081	0.0952959	0.0666515	0.0591459
176.6	0.235915	0.222013	0.167015	0.149959	0.105084	0.094965	0.063935	0.05894		176.6	0.614277	0.571372	0.467817	0.443459	0.368295	0.34298	0.266917	0.228309		419.603	0.314594	0	0.235915	0.222013	0.167015	0.149959	0.105084	0.0949649	0.0639351	0.0589405
176.8	0.234966	0.221242	0.165634	0.149438	0.104392	0.094635	0.063909	0.058736		176.8	0.61234	0.569939	0.464214	0.442347	0.366815	0.342119	0.265344	0.227736		419.803	0.312858	0	0.234966	0.221242	0.165634	0.149438	0.104392	0.0946352	0.0639092	0.0587358
177	0.235303	0.220473	0.16611	0.148919	0.104257	0.094307	0.063332	0.058532		177	0.611329	0.568509	0.463426	0.441237	0.364273	0.341261	0.264758	0.227165		420.003	0.312416	0	0.235303	0.220473	0.16611	0.148919	0.104257	0.0943065	0.0633324	0.0585318
177.2	0.234035	0.219708	0.165803	0.148402	0.10517	0.093979	0.062109	0.058329		177.2	0.611529	0.567083	0.463572	0.44013	0.365192	0.340405	0.265562	0.226595		420.203	0.311418	0	0.234035	0.219708	0.165803	0.148402	0.10517	0.093979	0.0621086	0.0583285
177.4	0.232965	0.218945	0.164797	0.147887	0.10505	0.093653	0.062027	0.058126		177.4	0.610913	0.565661	0.462829	0.439027	0.36541	0.339552	0.265351	0.226027		420.403	0.309993	0	0.232965	0.218945	0.164797	0.147887	0.10505	0.0936527	0.0620274	0.058126
177.6	0.23328	0.218184	0.165455	0.147373	0.104997	0.093327	0.062014	0.057924		177.6	0.609419	0.564242	0.461656	0.437925	0.363682	0.3387	0.265435	0.22546		420.603	0.309416	0	0.23328	0.218184	0.165455	0.147373	0.104997	0.0933274	0.0620136	0.0579241
177.8	0.232495	0.217427	0.164907	0.146862	0.105714	0.093003	0.061307	0.057723		177.8	0.609567	0.562827	0.460872	0.436827	0.364035	0.33785	0.265571	0.224895		420.803	0.308242	0	0.232495	0.217427	0.164907	0.146862	0.105714	0.0930033	0.0613066	0.057723
178	0.231432	0.216672	0.163849	0.146352	0.106224	0.09268	0.061698	0.057523		178	0.609051	0.561415	0.460599	0.435731	0.364304	0.337003	0.266176	0.224331		421.003	0.306581	0	0.231432	0.216672	0.163849	0.146352	0.106224	0.0926804	0.0616979	0.0575225
178.2	0.232103	0.215919	0.164492	0.145843	0.106202	0.092359	0.062093	0.057323		178.2	0.607615	0.560007	0.46092	0.434639	0.363121	0.336158	0.265863	0.223768		421.203	0.30703	0	0.232103	0.215919	0.164492	0.145843	0.106202	0.0923585	0.0620927	0.0573228
178.4	0.230847	0.215169	0.164167	0.145337	0.106023	0.092038	0.061691	0.057124		178.4	0.607513	0.558602	0.461004	0.433548	0.362739	0.335315	0.266565	0.223207		421.403	0.304832	0	0.230847	0.215169	0.164167	0.145337	0.106023	0.0920378	0.0616907	0.0571237
178.6	0.229105	0.214422	0.162652	0.144832	0.105646	0.091718	0.063136	0.056925		178.6	0.607578	0.557201	0.459864	0.432461	0.363254	0.334474	0.267321	0.222647		421.603	0.302657	0	0.229105	0.214422	0.162652	0.144832	0.105646	0.0917182	0.0631358	0.0569253
178.8	0.229028	0.213678	0.163621	0.144329	0.105656	0.0914	0.063882	0.056728		178.8	0.60598	0.555804	0.459293	0.431376	0.361589	0.333635	0.266338	0.222088		421.803	0.302813	0	0.229028	0.213678	0.163621	0.144329	0.105656	0.0913996	0.0638825	0.0567276
179	0.228677	0.212936	0.164112	0.143828	0.105307	0.091082	0.063669	0.056531		179	0.605749	0.55441	0.459918	0.430294	0.361256	0.332798	0.266962	0.221531		422.003	0.302441	0	0.228677	0.212936	0.164112	0.143828	0.105307	0.0910822	0.0636688	0.0565306
179.2	0.226832	0.212196	0.163449	0.143328	0.104541	0.090766	0.06469	0.056334		179.2	0.605722	0.553019	0.459593	0.429215	0.362339	0.331963	0.267296	0.220976		422.203	0.300936	0	0.226832	0.212196	0.163449	0.143328	0.104541	0.0907659	0.0646897	0.0563343
179.4	0.227176	0.211459	0.16353	0.142831	0.103048	0.090451	0.066583	0.056139		179.4	0.604154	0.551632	0.457513	0.428139	0.361055	0.331131	0.266144	0.220421		422.403	0.300384	0	0.227176	0.211459	0.16353	0.142831	0.103048	0.0904507	0.0665835	0.0561387
179.6	0.2274	0.210725	0.162675	0.142335	0.103364	0.090137	0.066397	0.055944		179.6	0.603946	0.550249	0.458181	0.427065	0.360677	0.3303	0.266687	0.219869		422.603	0.300544	0	0.2274	0.210725	0.162675	0.142335	0.103364	0.0901366	0.0663968	0.0559437
179.8	0.226708	0.209993	0.161772	0.14184	0.103439	0.089824	0.066288	0.055749		179.8	0.603044	0.548868	0.457626	0.425994	0.361003	0.329472	0.26586	0.219317		422.803	0.299879	0	0.226708	0.209993	0.161772	0.14184	0.103439	0.0898236	0.0662877	0.0557495
																				423.003	0.299227	0	0.226473	0	0.161414	0	0.101273	0	0.0666495	0
																				423.203	0.298017	0	0.226615	0	0.161314	0	0.100024	0	0.0663469	0
																				423.403	0.296501	0	0.225147	0	0.159656	0	0.0997897	0	0.0660629	0
																				423.603	0.296747	0	0.224996	0	0.159696	0	0.0997483	0	0.0657967	0
																				423.803	0.296913	0	0.225307	0	0.160549	0	0.0995808	0	0.0648744	0
																				424.003	0.294515	0	0.223577	0	0.158305	0	0.0977626	0	0.0642319	0
																				424.203	0.293429	0	0.222466	0	0.157471	0	0.0976654	0	0.0643456	0
																				424.403	0.294423	0	0.223195	0	0.158012	0	0.0981607	0	0.0626309	0
																				424.603	0.292873	0	0.222239	0	0.157215	0	0.0979313	0	0.060769	0
																				424.803	0.290826	0	0.220956	0	0.155917	0	0.0973208	0	0.0607477	0
																				425.003	0.290145	0	0.221213	0	0.155419	0	0.0975034	0	0.060519	0
																				425.203	0.289781	0	0.220485	0	0.154411	0	0.0985322	0	0.0593243	0
																				425.403	0.28873	0	0.219575	0	0.154013	0	0.0988445	0	0.0588931	0
																				425.603	0.288322	0	0.219952	0	0.154974	0	0.0985142	0	0.0588296	0
																				425.803	0.286884	0	0.218933	0	0.154186	0	0.0986175	0	0.0581932	0
																				426.003	0.28586	0	0.217611	0	0.15332	0	0.0987728	0	0.0584951	0
																				426.203	0.287287	0	0.218668	0	0.155543	0	0.099357	0	0.0594798	0
																				426.403	0.2859	0	0.218559	0	0.155612	0	0.0996698	0	0.0585417	0
																				426.603	0.283734	0	0.217056	0	0.153838	0	0.099472	0	0.0586856	0
																				426.803	0.283861	0	0.216897	0	0.154581	0	0.0990291	0	0.0590301	0
																				427.003	0.283344	0	0.216302	0	0.154562	0	0.0985204	0	0.0576506	0
																				427.203	0.282015	0	0.215224	0	0.153718	0	0.0985465	0	0.0584615	0
																				427.403	0.281085	0	0.21431	0	0.153197	0	0.0965309	0	0.0592254	0
																				427.603	0.281528	0	0.213889	0	0.15338	0	0.0970143	0	0.0587696	0
																				427.803	0.281124	0	0.213023	0	0.153162	0	0.0970138	0	0.058765	0
																				428.003	0.280528	0	0.213039	0	0.153347	0	0.0957664	0	0.0597873	0
																				428.203	0.28032	0	0.213192	0	0.154088	0	0.0958354	0	0.0595647	0
																				428.403	0.279368	0	0.211968	0	0.15242	0	0.0957357	0	0.0595041	0
																				428.603	0.279213	0	0.211473	0	0.151942	0	0.0955368	0	0.059705	0
																				428.803	0.279235	0	0.211922	0	0.152301	0	0.0960457	0	0.0592282	0
																				429.003	0.277352	0	0.210276	0	0.149975	0	0.0945302	0	0.0584903	0
																				429.203	0.277019	0	0.20964	0	0.148996	0	0.0941192	0	0.059031	0
																				429.403	0.278731	0	0.210811	0	0.150321	0	0.0951465	0	0.0584808	0
																				429.603	0.278053	0	0.210057	0	0.150074	0	0.095472	0	0.0578667	0
																				429.803	0.275754	0	0.208456	0	0.148746	0	0.0943312	0	0.0578092	0
																				430.003	0.275559	0	0.208159	0	0.148636	0	0.0940884	0	0.0574377	0
																				430.203	0.275687	0	0.207627	0	0.148444	0	0.0954254	0	0.0567403	0
																				430.403	0.274026	0	0.205769	0	0.147365	0	0.0958548	0	0.0555523	0
																				430.603	0.272673	0	0.205966	0	0.147471	0	0.0947569	0	0.0553031	0
																				430.803	0.270737	0	0.205045	0	0.145709	0	0.0942375	0	0.0548607	0
																				431.003	0.269801	0	0.203948	0	0.144376	0	0.0947524	0	0.0552515	0
																				431.203	0.27052	0	0.20528	0	0.145014	0	0.094982	0	0.0564087	0
																				431.403	0.268835	0	0.204433	0	0.144191	0	0.0936162	0	0.0554487	0
																				431.603	0.266715	0	0.202916	0	0.142201	0	0.0929683	0	0.0554053	0
																				431.803	0.266863	0	0.204182	0	0.143014	0	0.0926575	0	0.0570136	0
																				432.003	0.266998	0	0.204223	0	0.143293	0	0.092887	0	0.0563074	0
																				432.203	0.265366	0	0.202834	0	0.142246	0	0.0923395	0	0.0562722	0
																				432.403	0.263973	0	0.202529	0	0.141744	0	0.0905205	0	0.0572776	0
																				432.603	0.26416	0	0.203111	0	0.142426	0	0.0909251	0	0.0573961	0
																				432.803	0.264461	0	0.20271	0	0.142732	0	0.0915961	0	0.0580871	0
																				433.003	0.264829	0	0.202719	0	0.143347	0	0.0903007	0	0.0587495	0
																				433.203	0.264349	0	0.203428	0	0.144773	0	0.0897927	0	0.0585844	0
																				433.403	0.263775	0	0.202738	0	0.144042	0	0.0899487	0	0.0584347	0
																				433.603	0.264298	0	0.202131	0	0.144259	0	0.0899283	0	0.0586983	0
																				433.803	0.264224	0	0.201935	0	0.145211	0	0.0895741	0	0.0571643	0
																				434.003	0.262197	0	0.19953	0	0.143515	0	0.0889495	0	0.0561764	0
																				434.203	0.261618	0	0.199189	0	0.142376	0	0.089751	0	0.0569441	0
																				434.403	0.262182	0	0.199693	0	0.143467	0	0.0912897	0	0.0564994	0
																				434.603	0.260822	0	0.198396	0	0.142645	0	0.0916979	0	0.0554376	0
																				434.803	0.258465	0	0.196517	0	0.141177	0	0.0905961	0	0.0559277	0
																				435.003	0.257618	0	0.19663	0	0.140623	0	0.0907675	0	0.0555425	0
																				435.203	0.257618	0	0.196414	0	0.139481	0	0.0919443	0	0.0554312	0
																				435.403	0.257079	0	0.195405	0	0.138545	0	0.0921091	0	0.0549078	0
																				435.603	0.256391	0	0.195494	0	0.138862	0	0.091267	0	0.0543485	0
																				435.803	0.25545	0	0.195318	0	0.138166	0	0.0911512	0	0.0547642	0
																				436.003	0.254639	0	0.19396	0	0.137007	0	0.0913983	0	0.0543193	0
																				436.203	0.256286	0	0.195147	0	0.138221	0	0.0914824	0	0.0547798	0
																				436.403	0.255153	0	0.194377	0	0.137928	0	0.0899579	0	0.0536642	0
																				436.603	0.253346	0	0.193001	0	0.13691	0	0.0891312	0	0.0542353	0
																				436.803	0.255092	0	0.193996	0	0.13748	0	0.0891121	0	0.0551617	0
																				437.003	0.255948	0	0.194171	0	0.138381	0	0.0891186	0	0.0535356	0
																				437.203	0.254315	0	0.192686	0	0.137829	0	0.087872	0	0.0530253	0
																				437.403	0.253512	0	0.191901	0	0.137137	0	0.0857225	0	0.0534154	0
																				437.603	0.253704	0	0.192034	0	0.137158	0	0.0850025	0	0.0527728	0
																				437.803	0.253986	0	0.191441	0	0.136911	0	0.0855672	0	0.0528439	0
																				438.003	0.253196	0	0.190693	0	0.137038	0	0.0850772	0	0.053346	0
																				438.203	0.252782	0	0.191355	0	0.137842	0	0.0847435	0	0.0530758	0
																				438.403	0.250589	0	0.189653	0	0.136359	0	0.0841612	0	0.0526764	0
																				438.603	0.249822	0	0.188448	0	0.135579	0	0.0839814	0	0.0524368	0
																				438.803	0.24976	0	0.188747	0	0.136729	0	0.084397	0	0.0519897	0
																				439.003	0.247569	0	0.187694	0	0.134954	0	0.0847387	0	0.0516494	0
																				439.203	0.246671	0	0.187475	0	0.134197	0	0.0854726	0	0.0528059	0
																				439.403	0.246985	0	0.188996	0	0.134894	0	0.0867189	0	0.0527131	0
																				439.603	0.246428	0	0.188545	0	0.134232	0	0.0879292	0	0.052226	0
																				439.803	0.245196	0	0.187607	0	0.133118	0	0.0878044	0	0.053417	0
																				440.003	0.244483	0	0.187611	0	0.132906	0	0.0881511	0	0.0530671	0
																				440.203	0.244354	0	0.187194	0	0.131657	0	0.0893071	0	0.052578	0
																				440.403	0.243492	0	0.185654	0	0.130898	0	0.0892249	0	0.0524806	0
																				440.603	0.243716	0	0.186694	0	0.132125	0	0.0894449	0	0.0534957	0
																				440.803	0.243489	0	0.186874	0	0.131546	0	0.0899719	0	0.0535812	0
																				441.003	0.242369	0	0.185883	0	0.130794	0	0.0904709	0	0.0536251	0
																				441.203	0.243304	0	0.186845	0	0.132091	0	0.0903984	0	0.0544374	0
																				441.403	0.242482	0	0.186847	0	0.132402	0	0.0884332	0	0.0537666	0
																				441.603	0.240376	0	0.185329	0	0.130767	0	0.0871839	0	0.0542612	0
																				441.803	0.240313	0	0.185114	0	0.131311	0	0.0867009	0	0.0552895	0
																				442.003	0.240096	0	0.184387	0	0.132137	0	0.0858357	0	0.0539054	0
																				442.203	0.238169	0	0.18241	0	0.131057	0	0.084005	0	0.0530679	0
																				442.403	0.236508	0	0.181405	0	0.130106	0	0.0820073	0	0.0534473	0
																				442.603	0.23629	0	0.181268	0	0.129951	0	0.0820317	0	0.0526916	0
																				442.803	0.236549	0	0.180497	0	0.129501	0	0.0825866	0	0.0524706	0
																				443.003	0.235754	0	0.180265	0	0.129423	0	0.0821058	0	0.052575	0
																				443.203	0.235555	0	0.18112	0	0.130128	0	0.0816693	0	0.0522158	0
																				443.403	0.234872	0	0.180317	0	0.128237	0	0.082011	0	0.0526526	0
																				443.603	0.236139	0	0.180153	0	0.128318	0	0.0832411	0	0.0528044	0
																				443.803	0.237791	0	0.180419	0	0.130014	0	0.0839753	0	0.0522194	0
																				444.003	0.236088	0	0.179233	0	0.128523	0	0.083669	0	0.0511112	0
																				444.203	0.235024	0	0.178905	0	0.127333	0	0.0836331	0	0.052052	0
																				444.403	0.237143	0	0.179872	0	0.128484	0	0.0853289	0	0.0514496	0
																				444.603	0.237348	0	0.179684	0	0.128599	0	0.0868111	0	0.0504166	0
																				444.803	0.235916	0	0.179129	0	0.127782	0	0.0868726	0	0.0505423	0
																				445.003	0.235363	0	0.179724	0	0.128055	0	0.0872072	0	0.0505744	0
																				445.203	0.234937	0	0.179339	0	0.128031	0	0.0877735	0	0.0498529	0
																				445.403	0.233822	0	0.17828	0	0.127476	0	0.0870712	0	0.0496869	0
																				445.603	0.232499	0	0.177614	0	0.12774	0	0.0858186	0	0.0494384	0
																				445.803	0.230603	0	0.17699	0	0.127082	0	0.0852312	0	0.0493846	0
																				446.003	0.229407	0	0.175555	0	0.125652	0	0.0847081	0	0.0493937	0
																				446.203	0.229474	0	0.175948	0	0.126381	0	0.0844635	0	0.0497851	0
																				446.403	0.228326	0	0.175704	0	0.126443	0	0.0831711	0	0.0491559	0
																				446.603	0.225928	0	0.173898	0	0.124102	0	0.081811	0	0.0497859	0
																				446.803	0.226472	0	0.174175	0	0.124159	0	0.0812061	0	0.0513372	0
																				447.003	0.227194	0	0.174181	0	0.124661	0	0.0812984	0	0.0507326	0
																				447.203	0.226731	0	0.173256	0	0.123823	0	0.081149	0	0.0514844	0
																				447.403	0.225944	0	0.173089	0	0.123857	0	0.0804114	0	0.0533692	0
																				447.603	0.226629	0	0.173687	0	0.124946	0	0.0802979	0	0.0535529	0
																				447.803	0.227276	0	0.173106	0	0.124648	0	0.0810061	0	0.0539132	0
																				448.003	0.226566	0	0.173391	0	0.124357	0	0.0804023	0	0.0544439	0
																				448.203	0.226824	0	0.174379	0	0.12502	0	0.0805374	0	0.0540368	0
																				448.403	0.225968	0	0.173014	0	0.123342	0	0.0811614	0	0.0531929	0
																				448.603	0.226521	0	0.172898	0	0.123585	0	0.0818258	0	0.0541672	0
																				448.803	0.226899	0	0.173869	0	0.124741	0	0.0821241	0	0.0532689	0
																				449.003	0.224549	0	0.172138	0	0.123246	0	0.0817512	0	0.0520618	0
																				449.203	0.222821	0	0.170784	0	0.121856	0	0.0810973	0	0.0517934	0
																				449.403	0.223595	0	0.171161	0	0.122532	0	0.0812657	0	0.0512314	0
																				449.603	0.222646	0	0.169853	0	0.121548	0	0.0817792	0	0.0493829	0
																				449.803	0.220949	0	0.168519	0	0.120343	0	0.081732	0	0.0495874	0
																				450.003	0.220091	0	0.168181	0	0.120008	0	0.0810657	0	0.0487929	0
																				450.203	0.219511	0	0.168238	0	0.119746	0	0.0820624	0	0.0487253	0
																				450.403	0.219022	0	0.167121	0	0.118913	0	0.0818247	0	0.0493158	0
																				450.603	0.219646	0	0.167309	0	0.119382	0	0.0818504	0	0.0503705	0
																				450.803	0.218994	0	0.167211	0	0.119435	0	0.0821192	0	0.0501147	0
																				451.003	0.217853	0	0.165894	0	0.117957	0	0.0814283	0	0.0505416	0
																				451.203	0.2184	0	0.166765	0	0.119143	0	0.0817347	0	0.0524161	0
																				451.403	0.218586	0	0.16745	0	0.12064	0	0.0810382	0	0.0525446	0
																				451.603	0.21688	0	0.166126	0	0.119154	0	0.0801545	0	0.0526447	0
																				451.803	0.217381	0	0.166809	0	0.119653	0	0.0795545	0	0.0532989	0
																				452.003	0.217767	0	0.167665	0	0.120347	0	0.0794883	0	0.0530138	0
																				452.203	0.21705	0	0.166405	0	0.119005	0	0.0791236	0	0.0523302	0
																				452.403	0.216039	0	0.165656	0	0.118636	0	0.0778768	0	0.0528212	0
																				452.603	0.216984	0	0.167091	0	0.120001	0	0.0778587	0	0.0531257	0
																				452.803	0.215559	0	0.165449	0	0.118475	0	0.0773066	0	0.0522155	0
																				453.003	0.215373	0	0.164774	0	0.118449	0	0.0775682	0	0.0523204	0
																				453.203	0.215146	0	0.164909	0	0.119044	0	0.0771501	0	0.0509467	0
																				453.403	0.214134	0	0.163919	0	0.118031	0	0.076923	0	0.0500093	0
																				453.603	0.213502	0	0.162738	0	0.117143	0	0.0772529	0	0.0495907	0
																				453.803	0.214779	0	0.163505	0	0.118421	0	0.0783295	0	0.0493507	0
																				454.003	0.213695	0	0.163178	0	0.118033	0	0.079449	0	0.0479689	0
																				454.203	0.213289	0	0.162971	0	0.117894	0	0.0799287	0	0.048984	0
																				454.403	0.213878	0	0.163552	0	0.118623	0	0.0801301	0	0.0488513	0
																				454.603	0.213787	0	0.162899	0	0.11873	0	0.0813061	0	0.0478406	0
																				454.803	0.211854	0	0.161503	0	0.117757	0	0.0799841	0	0.0474855	0
																				455.003	0.211804	0	0.162393	0	0.118588	0	0.0792694	0	0.0480131	0
																				455.203	0.211476	0	0.162181	0	0.118686	0	0.0800391	0	0.0478799	0
																				455.403	0.211338	0	0.161422	0	0.118342	0	0.0800851	0	0.0486439	0
																				455.603	0.211181	0	0.161546	0	0.118884	0	0.0796254	0	0.0490689	0
																				455.803	0.211037	0	0.161713	0	0.119035	0	0.0791553	0	0.0487614	0
																				456.003	0.209565	0	0.160557	0	0.117335	0	0.078744	0	0.049783	0
																				456.203	0.209881	0	0.160604	0	0.117102	0	0.0781989	0	0.0500006	0
																				456.403	0.2101	0	0.161308	0	0.118379	0	0.0776639	0	0.0501387	0
																				456.603	0.208032	0	0.159752	0	0.116928	0	0.0764527	0	0.0502809	0
																				456.803	0.206979	0	0.158678	0	0.1159	0	0.0748165	0	0.0506799	0
																				457.003	0.207553	0	0.159758	0	0.116828	0	0.0753351	0	0.050665	0
																				457.203	0.206286	0	0.157854	0	0.115557	0	0.0743118	0	0.0495869	0
																				457.403	0.205477	0	0.15752	0	0.115287	0	0.0733296	0	0.0498552	0
																				457.603	0.205096	0	0.157832	0	0.115139	0	0.0734043	0	0.0493578	0
																				457.803	0.204705	0	0.157449	0	0.114257	0	0.0747152	0	0.0490776	0
																				458.003	0.20483	0	0.157273	0	0.114387	0	0.0751622	0	0.0491228	0
																				458.203	0.204724	0	0.158062	0	0.115038	0	0.0746225	0	0.0486883	0
																				458.403	0.202598	0	0.157337	0	0.113318	0	0.0747677	0	0.0483681	0
																				458.603	0.202838	0	0.157008	0	0.112843	0	0.075113	0	0.0492817	0
																				458.803	0.204118	0	0.157831	0	0.114038	0	0.0749731	0	0.0482982	0
																				459.003	0.203291	0	0.157415	0	0.114013	0	0.0759434	0	0.0478444	0
																				459.203	0.201046	0	0.155249	0	0.112387	0	0.0746946	0	0.0484787	0
																				459.403	0.202289	0	0.156256	0	0.11296	0	0.0754698	0	0.0492787	0
																				459.603	0.202993	0	0.156232	0	0.113454	0	0.0766414	0	0.0486919	0
																				459.803	0.201821	0	0.155075	0	0.112565	0	0.0754756	0	0.0484384	0
																				460.003	0.201404	0	0.155295	0	0.112991	0	0.0749007	0	0.0492736	0
																				460.203	0.201335	0	0.155465	0	0.113025	0	0.0752335	0	0.0496263	0
																				460.403	0.201264	0	0.154563	0	0.11273	0	0.0748849	0	0.0502157	0
																				460.603	0.201671	0	0.155013	0	0.113749	0	0.0740916	0	0.0498168	0
																				460.803	0.201342	0	0.155546	0	0.114248	0	0.0734237	0	0.0490888	0
																				461.003	0.200023	0	0.154377	0	0.113079	0	0.0736399	0	0.049452	0
																				461.203	0.201655	0	0.154479	0	0.113737	0	0.0737703	0	0.0495378	0
																				461.403	0.202142	0	0.155583	0	0.114936	0	0.0740333	0	0.0484367	0
																				461.603	0.199997	0	0.15461	0	0.113175	0	0.0730842	0	0.047944	0
																				461.803	0.199742	0	0.154346	0	0.113248	0	0.0724124	0	0.0486954	0
																				462.003	0.201242	0	0.155574	0	0.113611	0	0.073115	0	0.0484198	0
																				462.203	0.200701	0	0.155567	0	0.113489	0	0.0740406	0	0.0476478	0
																				462.403	0.200268	0	0.155126	0	0.113645	0	0.0733416	0	0.0477337	0
																				462.603	0.200767	0	0.15592	0	0.114916	0	0.0730155	0	0.0473832	0
																				462.803	0.200223	0	0.154592	0	0.113536	0	0.0739229	0	0.0456063	0
																				463.003	0.199966	0	0.153579	0	0.113573	0	0.0746809	0	0.0455893	0
																				463.203	0.199605	0	0.153757	0	0.114328	0	0.0738936	0	0.0444609	0
																				463.403	0.198068	0	0.152749	0	0.112985	0	0.0743083	0	0.0440464	0
																				463.603	0.1974	0	0.151249	0	0.111793	0	0.0739784	0	0.0441819	0
																				463.803	0.198634	0	0.151577	0	0.11242	0	0.0744851	0	0.0437867	0
																				464.003	0.197976	0	0.150894	0	0.112333	0	0.0753984	0	0.0439585	0
																				464.203	0.195601	0	0.14944	0	0.110734	0	0.0736253	0	0.0455608	0
																				464.403	0.196253	0	0.149769	0	0.111308	0	0.0743209	0	0.0459136	0
																				464.603	0.197151	0	0.149958	0	0.111917	0	0.0757259	0	0.0451702	0
																				464.803	0.195943	0	0.148251	0	0.111	0	0.0750536	0	0.0453498	0
																				465.003	0.195218	0	0.14806	0	0.11106	0	0.0744535	0	0.0464029	0
																				465.203	0.195502	0	0.148925	0	0.110567	0	0.0749574	0	0.0473554	0
																				465.403	0.195025	0	0.14826	0	0.110033	0	0.0747629	0	0.0475806	0
																				465.603	0.195414	0	0.14914	0	0.110645	0	0.0742451	0	0.0480822	0
																				465.803	0.194316	0	0.149574	0	0.111251	0	0.0730258	0	0.0480092	0
																				466.003	0.192974	0	0.149571	0	0.10919	0	0.0727779	0	0.0488647	0
																				466.203	0.194257	0	0.150565	0	0.110409	0	0.0728667	0	0.0494893	0
																				466.403	0.195297	0	0.151563	0	0.111628	0	0.072476	0	0.0485569	0
																				466.603	0.193009	0	0.15028	0	0.109833	0	0.0712131	0	0.048463	0
																				466.803	0.191606	0	0.149209	0	0.107938	0	0.0699311	0	0.0482789	0
																				467.003	0.193037	0	0.149688	0	0.10826	0	0.0708859	0	0.0475725	0
																				467.203	0.192293	0	0.149042	0	0.10748	0	0.070867	0	0.0462735	0
																				467.403	0.191058	0	0.148458	0	0.107295	0	0.0700402	0	0.0464344	0
																				467.603	0.191107	0	0.149264	0	0.107171	0	0.0695462	0	0.0461726	0
																				467.803	0.191445	0	0.148484	0	0.106629	0	0.0711914	0	0.0458049	0
																				468.003	0.191941	0	0.147595	0	0.107406	0	0.0717939	0	0.045635	0
																				468.203	0.191982	0	0.148366	0	0.109031	0	0.0715275	0	0.0454647	0
																				468.403	0.191001	0	0.147286	0	0.108435	0	0.0724259	0	0.0448962	0
																				468.603	0.191473	0	0.146519	0	0.107967	0	0.0727907	0	0.0451729	0
																				468.803	0.192595	0	0.147027	0	0.109292	0	0.0733725	0	0.0448828	0
																				469.003	0.191851	0	0.146807	0	0.109414	0	0.0739475	0	0.0443448	0
																				469.203	0.18966	0	0.146183	0	0.107884	0	0.0733241	0	0.0452415	0
																				469.403	0.190817	0	0.146738	0	0.108915	0	0.073701	0	0.0456353	0
																				469.603	0.191625	0	0.147341	0	0.109416	0	0.0752947	0	0.0446908	0
																				469.803	0.189601	0	0.146228	0	0.108827	0	0.0741425	0	0.0445563	0
																				470.003	0.188479	0	0.146237	0	0.108429	0	0.0726168	0	0.0449454	0
																				470.203	0.188243	0	0.146252	0	0.108157	0	0.0720528	0	0.0449569	0
																				470.403	0.18791	0	0.145263	0	0.10715	0	0.0718165	0	0.0453291	0
																				470.603	0.188025	0	0.145247	0	0.107854	0	0.0705996	0	0.0457827	0
																				470.803	0.186567	0	0.144502	0	0.107534	0	0.0686953	0	0.0448907	0
																				471.003	0.185405	0	0.143499	0	0.105445	0	0.0680878	0	0.0454102	0
																				471.203	0.18628	0	0.144084	0	0.106656	0	0.0675552	0	0.045486	0
																				471.403	0.186872	0	0.144363	0	0.107824	0	0.0667006	0	0.0449556	0
																				471.603	0.184136	0	0.141993	0	0.105758	0	0.0648382	0	0.0443457	0
																				471.803	0.18379	0	0.140854	0	0.104685	0	0.0642594	0	0.0443438	0
																				472.003	0.185288	0	0.141675	0	0.105592	0	0.0651088	0	0.0444639	0
																				472.203	0.185061	0	0.141034	0	0.105291	0	0.0653879	0	0.044125	0
																				472.403	0.183835	0	0.139959	0	0.104753	0	0.0649386	0	0.0447087	0
																				472.603	0.183877	0	0.140507	0	0.105058	0	0.0649098	0	0.0448285	0
																				472.803	0.182875	0	0.139985	0	0.103865	0	0.0659075	0	0.0445743	0
																				473.003	0.183357	0	0.139798	0	0.103815	0	0.0670139	0	0.0453508	0
																				473.203	0.18313	0	0.140837	0	0.104803	0	0.0670209	0	0.044577	0
																				473.403	0.182429	0	0.139903	0	0.103976	0	0.0676326	0	0.043597	0
																				473.603	0.181374	0	0.139634	0	0.10291	0	0.0682238	0	0.0439598	0
																				473.803	0.182447	0	0.140694	0	0.10433	0	0.0688647	0	0.0435462	0
																				474.003	0.182001	0	0.140641	0	0.104324	0	0.0690863	0	0.0425464	0
																				474.203	0.180957	0	0.139886	0	0.102692	0	0.0688136	0	0.0434001	0
																				474.403	0.182299	0	0.140383	0	0.103467	0	0.0691162	0	0.0433767	0
																				474.603	0.183033	0	0.140172	0	0.104125	0	0.0697481	0	0.0425917	0
																				474.803	0.18194	0	0.13917	0	0.10331	0	0.0689588	0	0.042976	0
																				475.003	0.181935	0	0.139766	0	0.103836	0	0.0678956	0	0.0430732	0
																				475.203	0.182396	0	0.140527	0	0.104195	0	0.0676973	0	0.0431846	0
																				475.403	0.182158	0	0.13936	0	0.103839	0	0.0674644	0	0.0439735	0
																				475.603	0.182659	0	0.139873	0	0.10539	0	0.0667704	0	0.0441428	0
																				475.803	0.182887	0	0.140584	0	0.105593	0	0.0665298	0	0.0442954	0
																				476.003	0.181925	0	0.139464	0	0.104127	0	0.065897	0	0.0456679	0
																				476.203	0.182651	0	0.139764	0	0.104805	0	0.0657761	0	0.0461313	0
																				476.403	0.18261	0	0.14054	0	0.105851	0	0.0657059	0	0.0456184	0
																				476.603	0.180345	0	0.1387	0	0.104078	0	0.0642774	0	0.0450062	0
																				476.803	0.179348	0	0.138117	0	0.102745	0	0.0636219	0	0.0462468	0
																				477.003	0.180479	0	0.138743	0	0.103518	0	0.0641626	0	0.0454473	0
																				477.203	0.178896	0	0.137759	0	0.102769	0	0.0639665	0	0.0435009	0
																				477.403	0.177561	0	0.13666	0	0.101743	0	0.0634755	0	0.043576	0
																				477.603	0.177036	0	0.137769	0	0.102099	0	0.0633068	0	0.0431854	0
																				477.803	0.17684	0	0.137112	0	0.101606	0	0.0647301	0	0.0427723	0
																				478.003	0.177019	0	0.136977	0	0.101286	0	0.0654858	0	0.042707	0
																				478.203	0.177003	0	0.137628	0	0.102294	0	0.0656623	0	0.0419543	0
																				478.403	0.17519	0	0.136698	0	0.101383	0	0.0652625	0	0.0402816	0
																				478.603	0.173658	0	0.135689	0	0.099653	0	0.0651062	0	0.040645	0
																				478.803	0.175179	0	0.137246	0	0.101357	0	0.0658351	0	0.0408576	0
																				479.003	0.174817	0	0.137037	0	0.101832	0	0.0659618	0	0.040075	0
																				479.203	0.172919	0	0.135982	0	0.100422	0	0.0652293	0	0.0411712	0
																				479.403	0.173715	0	0.136287	0	0.101513	0	0.0654262	0	0.0420446	0
																				479.603	0.17444	0	0.13638	0	0.101885	0	0.0655585	0	0.0413083	0
																				479.803	0.173677	0	0.135199	0	0.100396	0	0.0649711	0	0.0426128	0
																				480.003	0.173407	0	0.13552	0	0.100348	0	0.0637786	0	0.0429394	0
																				480.203	0.173702	0	0.136529	0	0.10087	0	0.0642298	0	0.0434098	0
																				480.403	0.173586	0	0.135315	0	0.100348	0	0.0643509	0	0.0441303	0
																				480.603	0.173863	0	0.135173	0	0.100636	0	0.0635456	0	0.0448286	0
																				480.803	0.173948	0	0.136079	0	0.100856	0	0.0633721	0	0.0451797	0
																				481.003	0.174711	0	0.136446	0	0.10105	0	0.0644723	0	0.0443279	0
																				481.203	0.174949	0	0.13625	0	0.101325	0	0.0647867	0	0.0443084	0
																				481.403	0.174931	0	0.136809	0	0.102025	0	0.0640054	0	0.0445359	0
																				481.603	0.173502	0	0.136569	0	0.101134	0	0.0633973	0	0.0445654	0
																				481.803	0.173722	0	0.136118	0	0.100095	0	0.0643019	0	0.046037	0
																				482.003	0.175352	0	0.137065	0	0.100935	0	0.0648968	0	0.0458558	0
																				482.203	0.174174	0	0.136312	0	0.100404	0	0.0643292	0	0.0450267	0
																				482.403	0.17164	0	0.134324	0	0.0975011	0	0.0629905	0	0.0453721	0
																				482.603	0.172305	0	0.134228	0	0.0966256	0	0.063441	0	0.0468482	0
																				482.803	0.173877	0	0.134212	0	0.0971724	0	0.0649719	0	0.0471346	0
[truncated: 156 more columns]

## Sheet: Figure 1b
Figure 1b
SEC data graphed:
	Absorbance at 280nm:	Absorbance at 280nm:
mLs	HAstV1 spike -FcRn sample	Molecular weight standards
0	-0.68678	-27.3505
0.004	-0.8414	-31.961
0.007	-0.92698	-34.1631
0.01	-0.99142	-34.1344
0.014	-1.05154	-34.1126
0.017	-1.1006	-34.108
0.02	-1.12523	-34.1058
0.024	-1.13024	-34.1085
0.027	-1.13517	-34.1114
0.03	-1.14006	-34.1127
0.034	-1.14351	-34.1132
0.037	-1.14316	-34.1158
0.04	-1.14271	-34.1225
0.044	-1.14202	-34.1248
0.047	-1.14145	-34.1175
0.05	-1.14114	-34.1123
0.054	-1.1409	-34.1151
0.057	-1.14078	-34.1178
0.06	-1.14076	-34.1127
0.064	-1.14075	-34.1016
0.067	-1.14086	-34.0947
0.07	-1.14087	-34.0934
0.074	-1.14062	-34.0935
0.077	-1.14047	-34.0973
0.08	-1.14076	-34.0997
0.084	-1.1413	-34.0954
0.087	-1.14189	-34.0879
0.09	-1.14228	-34.0827
0.094	-1.14192	-34.0796
0.097	-1.14015	-34.0713
0.1	-1.13857	-34.0529
0.104	-1.13765	-34.0383
0.107	-1.13703	-34.0338
0.11	-1.13625	-34.0325
0.114	-1.13573	-34.034
0.117	-1.13585	-34.0374
0.12	-1.13586	-34.0386
0.124	-1.13551	-34.0365
0.127	-1.13504	-34.0378
0.13	-1.13476	-34.0463
0.134	-1.13482	-34.0504
0.137	-1.13465	-34.0414
0.14	-1.13397	-34.0294
0.144	-1.13321	-34.0221
0.147	-1.13277	-34.0198
0.15	-1.1327	-34.0221
0.154	-1.13283	-34.0313
0.157	-1.13325	-34.0372
0.16	-1.13352	-34.0345
0.164	-1.13343	-34.0315
0.167	-1.13316	-34.031
0.17	-1.13237	-34.0323
0.174	-1.1315	-34.0324
0.177	-1.13104	-34.0319
0.18	-1.13104	-34.0356
0.184	-1.13107	-34.0451
0.187	-1.13115	-34.0524
0.19	-1.13114	-34.0531
0.194	-1.13107	-34.0505
0.197	-1.13095	-34.0425
0.2	-1.1304	-34.0326
0.204	-1.1294	-34.0288
0.207	-1.12834	-34.0315
0.21	-1.12766	-34.0291
0.214	-1.12678	-34.0179
0.217	-1.12534	-34.0072
0.22	-1.12429	-34.0001
0.224	-1.12399	-33.9934
0.227	-1.12372	-33.9793
0.23	-1.12326	-33.9622
0.234	-1.12271	-33.9429
0.237	-1.12209	-33.9195
0.24	-1.12132	-33.8986
0.243	-1.12071	-33.8836
0.247	-1.12039	-33.8674
0.25	-1.11998	-33.8472
0.253	-1.11961	-33.8272
0.257	-1.11935	-33.8076
0.26	-1.11937	-33.7881
0.263	-1.11952	-33.7654
0.267	-1.12014	-33.7372
0.27	-1.12071	-33.7098
0.273	-1.12037	-33.6857
0.277	-1.11949	-33.6634
0.28	-1.11879	-33.6454
0.283	-1.11816	-33.6285
0.287	-1.11743	-33.6076
0.29	-1.1165	-33.5863
0.293	-1.11559	-33.5794
0.297	-1.11425	-33.5846
0.3	-1.11298	-33.5848
0.303	-1.11249	-33.579
0.307	-1.11235	-33.5748
0.31	-1.11202	-33.5766
0.313	-1.11146	-33.5799
0.317	-1.11071	-33.5809
0.32	-1.10945	-33.58
0.323	-1.10854	-33.579
0.327	-1.10904	-33.5772
0.33	-1.10955	-33.5764
0.333	-1.1097	-33.5799
0.337	-1.10988	-33.583
0.34	-1.11	-33.5846
0.343	-1.1098	-33.5857
0.347	-1.10934	-33.5844
0.35	-1.10821	-33.5835
0.353	-1.10708	-33.5864
0.357	-1.10666	-33.5897
0.36	-1.10697	-33.5891
0.363	-1.10656	-33.5854
0.367	-1.10557	-33.5819
0.37	-1.10514	-33.5785
0.373	-1.1057	-33.573
0.377	-1.10622	-33.558
0.38	-1.10697	-33.5367
0.383	-1.10761	-33.5202
0.387	-1.10724	-33.5127
0.39	-1.10621	-33.5042
0.393	-1.10547	-33.4961
0.397	-1.1051	-33.4882
0.4	-1.10518	-33.4808
0.403	-1.10568	-33.4731
0.407	-1.1052	-33.4647
0.41	-1.10268	-33.4556
0.413	-1.10022	-33.4447
0.417	-1.09852	-33.4348
0.42	-1.09715	-33.4284
0.423	-1.09607	-33.424
0.427	-1.09489	-33.4173
0.43	-1.09345	-33.4101
0.433	-1.09214	-33.4011
0.437	-1.09083	-33.3864
0.44	-1.0898	-33.3709
0.443	-1.08892	-33.3578
0.447	-1.08855	-33.3487
0.45	-1.08817	-33.344
0.453	-1.08718	-33.34
0.457	-1.08596	-33.3324
0.46	-1.08509	-33.3206
0.463	-1.08458	-33.3084
0.467	-1.0837	-33.2957
0.47	-1.08195	-33.2834
0.473	-1.08042	-33.2729
0.477	-1.08008	-33.2629
0.48	-1.07963	-33.2527
0.483	-1.07816	-33.2421
0.487	-1.07648	-33.2302
0.49	-1.07532	-33.2178
0.493	-1.07449	-33.2059
0.497	-1.07326	-33.1963
0.5	-1.07102	-33.186
0.503	-1.06891	-33.1724
0.506	-1.0676	-33.1581
0.51	-1.06633	-33.1458
0.513	-1.06453	-33.1354
0.516	-1.06239	-33.1255
0.52	-1.06076	-33.1169
0.523	-1.05972	-33.1081
0.526	-1.0586	-33.1004
0.53	-1.05722	-33.0924
0.533	-1.05575	-33.0818
0.536	-1.05371	-33.071
0.54	-1.0516	-33.0682
0.543	-1.04957	-33.0683
0.546	-1.0474	-33.0631
0.55	-1.04497	-33.0555
0.553	-1.04251	-33.0473
0.556	-1.03992	-33.0383
0.56	-1.03636	-33.0327
0.563	-1.03287	-33.0347
0.566	-1.03032	-33.0353
0.57	-1.02804	-33.0292
0.573	-1.02604	-33.0239
0.576	-1.02434	-33.0183
0.58	-1.02274	-33.0125
0.583	-1.02165	-33.0057
0.586	-1.02039	-32.9974
0.59	-1.01781	-32.9893
0.593	-1.01521	-32.982
0.596	-1.01339	-32.9749
0.6	-1.01195	-32.9677
0.603	-1.01018	-32.9609
0.606	-1.00793	-32.9557
0.61	-1.0055	-32.9518
0.613	-1.00264	-32.9461
0.616	-0.99991	-32.9363
0.62	-0.99804	-32.9264
0.623	-0.99626	-32.9146
0.626	-0.99421	-32.9024
0.63	-0.99197	-32.8937
0.633	-0.98964	-32.8884
0.636	-0.9877	-32.8827
0.64	-0.9855	-32.8769
0.643	-0.98255	-32.8676
0.646	-0.97974	-32.8502
0.65	-0.97821	-32.8341
0.653	-0.97666	-32.8263
0.656	-0.97418	-32.8184
0.66	-0.97116	-32.81
0.663	-0.96894	-32.8019
0.666	-0.96782	-32.7958
0.67	-0.96669	-32.792
0.673	-0.96562	-32.7881
0.676	-0.9646	-32.7839
0.68	-0.9644	-32.7791
0.683	-0.96432	-32.7732
0.686	-0.96435	-32.7671
0.69	-0.96435	-32.7584
0.693	-0.9643	-32.7489
0.696	-0.96463	-32.7416
0.7	-0.96529	-32.7365
0.703	-0.96658	-32.7297
0.706	-0.96775	-32.7195
0.71	-0.96814	-32.7097
0.713	-0.96859	-32.7027
0.716	-0.96976	-32.6959
0.72	-0.97143	-32.689
0.723	-0.9729	-32.6825
0.726	-0.97454	-32.6766
0.73	-0.97637	-32.6713
0.733	-0.97711	-32.6666
0.736	-0.97769	-32.6628
0.74	-0.97879	-32.6591
0.743	-0.98039	-32.6555
0.746	-0.98177	-32.6519
0.75	-0.9824	-32.6468
0.753	-0.98314	-32.641
0.756	-0.98405	-32.6336
0.76	-0.98473	-32.6256
0.763	-0.98449	-32.6178
0.766	-0.98431	-32.6112
0.77	-0.98441	-32.6051
0.773	-0.98444	-32.6017
0.776	-0.98449	-32.5977
0.779	-0.98475	-32.5883
0.783	-0.98469	-32.5788
0.786	-0.98399	-32.5698
0.789	-0.98355	-32.5614
0.793	-0.98417	-32.5515
0.796	-0.98475	-32.5403
0.799	-0.98513	-32.5307
0.803	-0.98553	-32.5254
0.806	-0.98658	-32.5201
0.809	-0.98794	-32.5144
0.813	-0.98927	-32.5084
0.816	-0.99031	-32.5004
0.819	-0.99122	-32.4911
0.823	-0.99218	-32.4805
0.826	-0.99306	-32.4693
0.829	-0.99336	-32.4585
0.833	-0.99361	-32.4495
0.836	-0.99444	-32.4405
0.839	-0.99523	-32.4301
0.843	-0.99534	-32.4201
0.846	-0.9955	-32.4097
0.849	-0.99607	-32.3992
0.853	-0.99653	-32.3889
0.856	-0.99686	-32.3779
0.859	-0.99704	-32.3681
0.863	-0.99723	-32.3645
0.866	-0.99759	-32.3611
0.869	-0.99796	-32.3574
0.873	-0.99854	-32.3537
0.876	-0.99897	-32.3503
0.879	-0.99928	-32.3479
0.883	-0.99959	-32.3449
0.886	-0.99966	-32.3391
0.889	-0.99879	-32.3334
0.893	-0.99797	-32.3279
0.896	-0.99836	-32.3223
0.899	-0.9986	-32.3174
0.903	-0.99839	-32.3133
0.906	-0.99829	-32.3108
0.909	-0.99843	-32.3099
0.913	-0.99899	-32.3129
0.916	-0.99952	-32.3162
0.919	-0.99925	-32.3159
0.923	-0.99898	-32.3145
0.926	-1.00074	-32.3132
0.929	-1.00298	-32.312
0.933	-1.00396	-32.3112
0.936	-1.00414	-32.3079
0.939	-1.00402	-32.3046
0.943	-1.0038	-32.3058
0.946	-1.00341	-32.3065
0.949	-1.00224	-32.3047
0.953	-1.00106	-32.3017
0.956	-0.9994	-32.2986
0.959	-0.99761	-32.296
0.963	-0.99481	-32.2936
0.966	-0.99164	-32.289
0.969	-0.98928	-32.2835
0.973	-0.98831	-32.2772
0.976	-0.98745	-32.2704
0.979	-0.98567	-32.2635
0.983	-0.98388	-32.2569
0.986	-0.98202	-32.2499
0.989	-0.98032	-32.2416
0.993	-0.97834	-32.233
0.996	-0.97615	-32.2223
0.999	-0.97422	-32.2097
1.003	-0.97266	-32.1512
1.006	-0.97105	-32.1195
1.009	-0.9681	-32.1093
1.013	-0.96491	-32.1064
1.016	-0.96233	-32.1049
1.019	-0.96017	-32.1041
1.023	-0.95861	-32.1056
1.026	-0.95762	-32.1081
1.029	-0.9569	-32.1113
1.033	-0.95689	-32.1156
1.036	-0.95681	-32.1206
1.039	-0.95669	-32.128
1.042	-0.95674	-32.1354
1.046	-0.95864	-32.1397
1.049	-0.96102	-32.1441
1.052	-0.9623	-32.1503
1.056	-0.96286	-32.1575
1.059	-0.96281	-32.1634
1.062	-0.96205	-32.1687
1.066	-0.96136	-32.1736
1.069	-0.96141	-32.1824
1.072	-0.96162	-32.191
1.076	-0.96223	-32.1959
1.079	-0.96287	-32.2001
1.082	-0.96303	-32.1994
1.086	-0.96293	-32.1971
1.089	-0.96346	-32.1937
1.092	-0.96424	-32.1874
1.096	-0.96482	-32.1811
1.099	-0.96538	-32.1753
1.102	-0.96605	-32.1691
1.106	-0.96675	-32.1602
1.109	-0.96734	-32.1506
1.112	-0.9674	-32.1415
1.116	-0.96735	-32.1318
1.119	-0.9673	-32.1217
1.122	-0.96734	-32.1101
1.126	-0.96592	-32.0979
1.129	-0.96267	-32.0862
1.132	-0.95897	-32.0751
1.136	-0.9552	-32.0651
1.139	-0.95128	-32.0551
1.142	-0.94647	-32.0472
1.146	-0.94174	-32.0404
1.149	-0.93735	-32.0339
1.152	-0.93299	-32.0284
1.156	-0.92728	-32.0228
1.159	-0.92021	-32.0175
1.162	-0.91318	-32.0129
1.166	-0.90675	-32.0139
1.169	-0.90037	-32.0156
1.172	-0.89251	-32.0174
1.176	-0.88443	-32.0196
1.179	-0.87713	-32.0219
1.182	-0.87038	-32.0241
1.186	-0.86357	-32.0264
1.189	-0.85656	-32.0302
1.192	-0.8496	-32.0341
1.196	-0.84292	-32.037
1.199	-0.83627	-32.0399
1.202	-0.82944	-32.0425
1.206	-0.82255	-32.0452
1.209	-0.81778	-32.0487
1.212	-0.81459	-32.0527
1.216	-0.81163	-32.0548
1.219	-0.80885	-32.0551
1.222	-0.80617	-32.0556
1.226	-0.8042	-32.0555
1.229	-0.8023	-32.0548
1.232	-0.79911	-32.0534
1.236	-0.79556	-32.0521
1.239	-0.79459	-32.0503
1.242	-0.79559	-32.0486
1.246	-0.7964	-32.0463
1.249	-0.79613	-32.0425
1.252	-0.7958	-32.0386
1.256	-0.79715	-32.0349
1.259	-0.79872	-32.0309
1.262	-0.79943	-32.0264
1.266	-0.79965	-32.0215
1.269	-0.79994	-32.0153
1.272	-0.80038	-32.0093
1.276	-0.8008	-32.0041
1.279	-0.8012	-31.9988
1.282	-0.8016	-31.9929
1.286	-0.80128	-31.9869
1.289	-0.80094	-31.9808
1.292	-0.80045	-31.9742
1.296	-0.79959	-31.9675
1.299	-0.79933	-31.961
1.302	-0.79999	-31.9549
1.305	-0.80057	-31.9474
1.309	-0.80093	-31.9395
1.312	-0.80127	-31.9314
1.315	-0.80244	-31.9239
1.319	-0.80387	-31.9163
1.322	-0.80413	-31.9084
1.325	-0.80339	-31.9006
1.329	-0.80336	-31.893
1.332	-0.80453	-31.8854
1.335	-0.80568	-31.879
1.339	-0.80575	-31.8727
1.342	-0.80565	-31.8693
1.345	-0.80564	-31.8669
1.349	-0.80571	-31.8637
1.352	-0.80606	-31.8608
1.355	-0.80637	-31.8582
1.359	-0.80661	-31.8553
1.362	-0.8069	-31.8521
1.365	-0.80718	-31.8476
1.369	-0.80831	-31.8434
1.372	-0.80959	-31.8393
1.375	-0.80985	-31.8354
1.379	-0.80978	-31.8313
1.382	-0.80913	-31.8281
1.385	-0.80793	-31.825
1.389	-0.80719	-31.8233
1.392	-0.80761	-31.8216
1.395	-0.80818	-31.82
1.399	-0.80851	-31.8189
1.402	-0.80881	-31.8184
1.405	-0.80884	-31.8187
1.409	-0.80879	-31.8195
1.412	-0.809	-31.8201
1.415	-0.80923	-31.8202
1.419	-0.80923	-31.8188
1.422	-0.80898	-31.816
1.425	-0.80868	-31.8089
1.429	-0.80845	-31.8013
1.432	-0.80822	-31.7973
1.435	-0.80843	-31.7946
1.439	-0.8088	-31.7903
1.442	-0.80944	-31.7851
1.445	-0.8103	-31.7795
1.449	-0.81109	-31.7754
1.452	-0.81173	-31.7722
1.455	-0.81236	-31.7704
1.459	-0.81355	-31.7687
1.462	-0.81487	-31.766
1.465	-0.81704	-31.7634
1.469	-0.8195	-31.7598
1.472	-0.8216	-31.7557
1.475	-0.82321	-31.752
1.479	-0.82449	-31.7492
1.482	-0.82558	-31.7464
1.485	-0.82682	-31.7434
1.489	-0.82902	-31.7403
1.492	-0.83144	-31.737
1.495	-0.83272	-31.7335
1.499	-0.8333	-31.7384
1.502	-0.83468	-31.7462
1.505	-0.83701	-31.7502
1.509	-0.83913	-31.7513
1.512	-0.84093	-31.7544
1.515	-0.84296	-31.7619
1.519	-0.84497	-31.7688
1.522	-0.84673	-31.7684
1.525	-0.84764	-31.7676
1.529	-0.84829	-31.7674
1.532	-0.84834	-31.7678
1.535	-0.84829	-31.7678
1.539	-0.84933	-31.7667
1.542	-0.85116	-31.7654
1.545	-0.8533	-31.7646
1.549	-0.85511	-31.7638
1.552	-0.85679	-31.7665
1.555	-0.85854	-31.7701
1.559	-0.86033	-31.7723
1.562	-0.8621	-31.7737
1.565	-0.86423	-31.7749
1.568	-0.8663	-31.7762
1.572	-0.86766	-31.7779
1.575	-0.86865	-31.7804
1.578	-0.86975	-31.7834
1.582	-0.87122	-31.7823
1.585	-0.87301	-31.7788
1.588	-0.87463	-31.7835
1.592	-0.87633	-31.7941
1.595	-0.87842	-31.798
1.598	-0.88007	-31.7921
1.602	-0.88086	-31.7872
1.605	-0.88156	-31.7928
1.608	-0.88294	-31.8004
1.612	-0.88448	-31.8113
1.615	-0.88668	-3.54983
1.618	-0.88926	-0.01383
1.622	-0.89134	-0.02272
1.625	-0.89269	-0.032
1.628	-0.89378	-0.0423
1.632	-0.89459	-0.05218
1.635	-0.89511	-0.05889
1.638	-0.89537	-0.06492
1.642	-0.89583	-0.07226
1.645	-0.89712	-0.08028
1.648	-0.89861	-0.08817
1.652	-0.89978	-0.096
1.655	-0.90085	-0.1039
1.658	-0.90201	-0.11078
1.662	-0.90336	-0.11729
1.665	-0.90471	-0.12053
1.668	-0.90548	-0.12276
1.672	-0.9061	-0.12064
1.675	-0.90696	-0.11737
1.678	-0.90789	-0.11977
1.682	-0.90937	-0.12547
1.685	-0.91105	-0.13085
1.688	-0.91239	-0.1345
1.692	-0.91351	-0.13711
1.695	-0.91459	-0.13655
1.698	-0.91566	-0.1354
1.702	-0.91666	-0.13526
1.705	-0.91721	-0.1353
1.708	-0.91757	-0.13468
1.712	-0.91761	-0.13386
1.715	-0.91753	-0.13299
1.718	-0.91846	-0.13246
1.722	-0.92026	-0.13203
1.725	-0.92149	-0.13158
1.728	-0.92151	-0.13126
1.732	-0.92115	-0.13141
1.735	-0.92069	-0.13163
1.738	-0.92019	-0.1325
1.742	-0.91972	-0.13338
1.745	-0.91928	-0.13389
1.748	-0.92019	-0.13419
1.752	-0.92184	-0.14449
1.755	-0.92264	-0.16549
1.758	-0.92244	-0.18435
1.762	-0.92211	-0.18648
1.765	-0.92175	-0.18553
1.768	-0.92138	-0.18839
1.772	-0.92149	-0.19188
1.775	-0.92186	-0.19289
1.778	-0.92271	-0.1924
1.782	-0.92386	-0.19168
1.785	-0.92503	-0.19114
1.788	-0.92614	-0.19101
1.792	-0.92736	-0.19221
1.795	-0.92903	-0.19366
1.798	-0.9308	-0.19514
1.802	-0.93115	-0.19679
1.805	-0.93061	-0.20192
1.808	-0.93084	-0.20958
1.812	-0.93203	-0.21522
1.815	-0.93344	-0.21668
1.818	-0.93508	-0.2174
1.822	-0.93707	-0.21714
1.825	-0.93983	-0.21668
1.828	-0.94285	-0.22067
1.832	-0.94411	-0.22589
1.835	-0.94429	-0.2199
1.838	-0.94471	-0.20328
1.841	-0.94581	-0.18777
1.845	-0.947	-0.18688
1.848	-0.94792	-0.19194
1.851	-0.94872	-0.20071
1.855	-0.94934	-0.20995
1.858	-0.94991	-0.21508
1.861	-0.95036	-0.21994
1.865	-0.95067	-0.22628
1.868	-0.95039	-0.23345
1.871	-0.94977	-0.23982
1.875	-0.94939	-0.24455
1.878	-0.94932	-0.24879
1.881	-0.94939	-0.25308
1.885	-0.95021	-0.2574
1.888	-0.95135	-0.2593
1.891	-0.95176	-0.25876
1.895	-0.95176	-0.25966
1.898	-0.95309	-0.26427
1.901	-0.95551	-0.26968
1.905	-0.95745	-0.27503
1.908	-0.95811	-0.28241
1.911	-0.95827	-0.29116
1.915	-0.95846	-0.2993
1.918	-0.95862	-0.30324
1.921	-0.95895	-0.30678
1.925	-0.95944	-0.32216
1.928	-0.96099	-0.34237
1.931	-0.96314	-0.35067
1.935	-0.96468	-0.34483
1.938	-0.96565	-0.34307
1.941	-0.96651	-0.35782
1.945	-0.96719	-0.37393
1.948	-0.96782	-0.38056
1.951	-0.96909	-0.38471
1.955	-0.97074	-0.39116
1.958	-0.97273	-0.39875
1.961	-0.97456	-0.41038
1.965	-0.97577	-0.42422
1.968	-0.97652	-0.43136
1.971	-0.97727	-0.43174
1.975	-0.97849	-0.43083
1.978	-0.97984	-0.43035
1.981	-0.97971	-0.42993
1.985	-0.97847	-0.42856
1.988	-0.97826	-0.42686
1.991	-0.97909	-0.43225
1.995	-0.98002	-0.43521
1.998	-0.98097	-0.43145
2.001	-0.98218	-0.42851
2.005	-0.98394	-0.42542
2.008	-0.98575	-0.41056
2.011	-0.98597	-0.39173
2.015	-0.98532	-0.38281
2.018	-0.98556	-0.3804
2.021	-0.98661	-0.3737
2.025	-0.98781	-0.35741
2.028	-0.98896	-0.34181
2.031	-0.99012	-0.33474
2.035	-0.99126	-0.32875
2.038	-0.99239	-0.31995
2.041	-0.99291	-0.31071
2.045	-0.993	-0.29833
2.048	-0.99305	-0.28416
2.051	-0.99326	-0.27554
2.055	-0.99362	-0.27235
2.058	-0.99391	-0.27231
2.061	-0.9943	-0.27304
2.065	-0.99503	-0.27205
2.068	-0.99589	-0.26983
2.071	-0.99598	-0.27006
2.075	-0.99575	-0.26738
2.078	-0.99601	-0.26304
2.081	-0.99658	-0.26476
2.085	-0.99736	-0.2717
2.088	-0.99812	-0.27393
2.091	-0.99895	-0.27401
2.095	-1.00037	-0.27357
2.098	-1.00157	-0.27207
2.101	-1.00179	-0.27044
2.104	-1.00185	-0.26819
2.108	-1.00253	-0.26608
2.111	-1.00348	-0.26672
2.114	-1.00465	-0.26808
2.118	-1.0059	-0.27355
2.121	-1.00705	-0.28128
2.124	-1.0081	-0.29005
2.128	-1.00942	-0.29918
2.131	-1.01151	-0.30407
2.134	-1.0138	-0.30192
2.138	-1.01535	-0.29829
2.141	-1.01654	-0.29692
2.144	-1.01792	-0.29605
2.148	-1.01939	-0.29056
2.151	-1.02035	-0.28429
2.154	-1.02093	-0.27584
2.158	-1.02185	-0.26167
2.161	-1.023	-0.24909
2.164	-1.0238	-0.24135
2.168	-1.02365	-0.23368
2.171	-1.02314	-0.22526
2.174	-1.0234	-0.21798
2.178	-1.02415	-0.20777
2.181	-1.02511	-0.19625
2.184	-1.02649	-0.18478
2.188	-1.02784	-0.17308
2.191	-1.0285	-0.16068
2.194	-1.02884	-0.14467
2.198	-1.02905	-0.12753
2.201	-1.02923	-0.10793
2.204	-1.03054	-0.08703
2.208	-1.03259	-0.0782
2.211	-1.03338	-0.07475
2.214	-1.0328	-0.06588
2.218	-1.03214	-0.05602
2.221	-1.03216	-0.04833
2.224	-1.0326	-0.04057
2.228	-1.03313	-0.03241
2.231	-1.03373	-0.02805
2.234	-1.03529	-0.02592
2.238	-1.03758	-0.02274
2.241	-1.03921	-0.01876
2.244	-1.04006	-0.01219
2.248	-1.0411	-0.00125
2.251	-1.04293	0.010379
2.254	-1.04502	0.015945
2.258	-1.04635	0.018782
2.261	-1.04718	0.014218
2.264	-1.04834	0.006583
2.268	-1.04978	0.001764
2.271	-1.05079	-0.0013
2.274	-1.05128	-0.00287
2.278	-1.05151	-0.003
2.281	-1.05148	-0.00556
2.284	-1.05142	-0.01746
2.288	-1.05103	-0.03295
2.291	-1.05027	-0.02809
2.294	-1.05012	-0.01249
2.298	-1.05072	-0.00447
2.301	-1.05146	-0.00475
2.304	-1.05208	-0.0057
2.308	-1.05272	-0.00427
2.311	-1.05326	-0.00202
2.314	-1.05382	-0.00024
2.318	-1.05429	0.001332
2.321	-1.05448	0.001546
2.324	-1.05424	0.000942
2.328	-1.05377	0.000534
2.331	-1.05384	0.000503
2.334	-1.05422	-0.0002
2.338	-1.05453	-0.00232
2.341	-1.05484	-0.00459
2.344	-1.0551	-0.00325
2.348	-1.05523	-0.0003
2.351	-1.0552	0.002059
2.354	-1.05535	0.003699
2.358	-1.05592	0.001593
2.361	-1.05676	-0.00403
2.364	-1.05776	-0.00704
2.368	-1.05875	0.00082
2.371	-1.05924	0.012988
2.374	-1.05926	0.017762
2.377	-1.05936	0.018766
2.381	-1.05969	0.018289
2.384	-1.06033	0.016708
2.387	-1.06118	0.011538
2.391	-1.06196	0.005429
2.394	-1.06258	-0.00081
2.397	-1.06294	-0.00887
2.401	-1.06291	-0.01608
2.404	-1.06276	-0.02023
2.407	-1.06321	-0.02273
2.411	-1.06412	-0.02303
2.414	-1.06478	-0.02221
2.417	-1.06519	-0.02555
2.421	-1.06533	-0.03058
2.424	-1.06514	-0.03231
2.427	-1.065	-0.03128
2.431	-1.06514	-0.03107
2.434	-1.06549	-0.03487
2.437	-1.06611	-0.03948
2.441	-1.06692	-0.03986
2.444	-1.06823	-0.03774
2.447	-1.07005	-0.03599
2.451	-1.07159	-0.03522
2.454	-1.07278	-0.04145
2.457	-1.07396	-0.05226
2.461	-1.0754	-0.05923
2.464	-1.07658	-0.06194
2.467	-1.07653	-0.06353
2.471	-1.07589	-0.06099
2.474	-1.07615	-0.05621
2.477	-1.07712	-0.05431
2.481	-1.07828	-0.05392
2.484	-1.07962	-0.05273
2.487	-1.08101	-0.05286
2.491	-1.08247	-0.05353
2.494	-1.08388	-0.05519
2.497	-1.08489	-0.05821
2.501	-1.08553	-0.05825
2.504	-1.0863	-0.05664
2.507	-1.08734	-0.0591
2.511	-1.08846	-0.06476
2.514	-1.08945	-0.06735
2.517	-1.0905	-0.06653
2.521	-1.09176	-0.06594
2.524	-1.09306	-0.06775
2.527	-1.09385	-0.07337
2.531	-1.09415	-0.0857
2.534	-1.09489	-0.10027
2.537	-1.0961	-0.10214
2.541	-1.09694	-0.09644
2.544	-1.09733	-0.09412
2.547	-1.09816	-0.09564
2.551	-1.10006	-0.10143
2.554	-1.10216	-0.11136
2.557	-1.10268	-0.12241
2.561	-1.10206	-0.13088
2.564	-1.10197	-0.13749
2.567	-1.10236	-0.14191
2.571	-1.10221	-0.14545
2.574	-1.10136	-0.1501
2.577	-1.10055	-0.15569
2.581	-1.09996	-0.16072
2.584	-1.09943	-0.16434
2.587	-1.09886	-0.16825
2.591	-1.09836	-0.17295
2.594	-1.09821	-0.17726
2.597	-1.09833	-0.18123
2.601	-1.09853	-0.18519
2.604	-1.09878	-0.18895
2.607	-1.09881	-0.19254
2.611	-1.09854	-0.19588
2.614	-1.09815	-0.19542
2.617	-1.09749	-0.19287
2.621	-1.09663	-0.19551
2.624	-1.09643	-0.20119
2.627	-1.09698	-0.20428
2.631	-1.09711	-0.20589
2.634	-1.09663	-0.20632
2.637	-1.0966	-0.20424
2.641	-1.09766	-0.19997
2.644	-1.09911	-0.19391
2.647	-1.09966	-0.1875
2.65	-1.09937	-0.18514
2.654	-1.09988	-0.18525
2.657	-1.10136	-0.18695
2.66	-1.10245	-0.1896
2.664	-1.10276	-0.19757
2.667	-1.10295	-0.2104
2.67	-1.10326	-0.21802
2.674	-1.10355	-0.21693
2.677	-1.10337	-0.21347
2.68	-1.10281	-0.21285
2.684	-1.10232	-0.21565
2.687	-1.10184	-0.23007
2.69	-1.10174	-0.25133
2.694	-1.10228	-0.25981
2.697	-1.10289	-0.25804
2.7	-1.10335	-0.25468
2.704	-1.10365	-0.25136
2.707	-1.10354	-0.24817
2.71	-1.10305	-0.24766
2.714	-1.10328	-0.24973
2.717	-1.10452	-0.2524
2.72	-1.10518	-0.25475
2.724	-1.1047	-0.26318
2.727	-1.10406	-0.27663
2.73	-1.10396	-0.28511
2.734	-1.1042	-0.28821
2.737	-1.10408	-0.28942
2.74	-1.10352	-0.28743
2.744	-1.10368	-0.28379
2.747	-1.10494	-0.27643
2.75	-1.10661	-0.26505
2.754	-1.10871	-0.25758
2.757	-1.11078	-0.25678
2.76	-1.11259	-0.25928
2.764	-1.11415	-0.26282
2.767	-1.11509	-0.2653
2.77	-1.11539	-0.25807
2.774	-1.1155	-0.24425
2.777	-1.11528	-0.2393
2.78	-1.11518	-0.24151
2.784	-1.11536	-0.2436
2.787	-1.11571	-0.24535
2.79	-1.11628	-0.24656
2.794	-1.11693	-0.2471
2.797	-1.11688	-0.24686
2.8	-1.11601	-0.24478
2.804	-1.11556	-0.24156
2.807	-1.11585	-0.23223
2.81	-1.11637	-0.21839
2.814	-1.11684	-0.2109
2.817	-1.11714	-0.21004
2.82	-1.11751	-0.21224
2.824	-1.11803	-0.21739
2.827	-1.11853	-0.22447
2.83	-1.11879	-0.23233
2.834	-1.11871	-0.24024
2.837	-1.11802	-0.24628
2.84	-1.11707	-0.25096
2.844	-1.11589	-0.25272
2.847	-1.11505	-0.25133
2.85	-1.115	-0.25088
2.854	-1.11547	-0.25158
2.857	-1.1159	-0.25231
2.86	-1.11629	-0.25428
2.864	-1.11664	-0.25702
2.867	-1.11687	-0.25826
2.87	-1.11688	-0.25867
2.874	-1.11653	-0.26398
2.877	-1.11621	-0.27509
2.88	-1.11626	-0.28533
2.884	-1.11659	-0.29043
2.887	-1.11676	-0.2929
2.89	-1.11679	-0.29574
2.894	-1.11688	-0.29906
2.897	-1.117	-0.30421
2.9	-1.11682	-0.31073
2.904	-1.11616	-0.31428
2.907	-1.11563	-0.31413
2.91	-1.11538	-0.31922
2.914	-1.11506	-0.33385
2.917	-1.11475	-0.34938
2.92	-1.11458	-0.35783
2.923	-1.11504	-0.36171
2.927	-1.11661	-0.36262
2.93	-1.11796	-0.36146
2.933	-1.11849	-0.35968
2.937	-1.11866	-0.35631
2.94	-1.11853	-0.35437
2.943	-1.11835	-0.35573
2.947	-1.11824	-0.35708
2.95	-1.11814	-0.3568
2.953	-1.1182	-0.3559
2.957	-1.11861	-0.35014
2.96	-1.11918	-0.33883
2.963	-1.11995	-0.33471
2.967	-1.12061	-0.34177
2.97	-1.12112	-0.35133
2.973	-1.12153	-0.35994
2.977	-1.1215	-0.36573
2.98	-1.12108	-0.36387
2.983	-1.12134	-0.35717
2.987	-1.12261	-0.35467
2.99	-1.12392	-0.3565
2.993	-1.12501	-0.3524
2.997	-1.12562	-0.33674
3	-1.1257	-0.31822
3.003	-1.12582	-0.30792
3.007	-1.12578	-0.30404
3.01	-1.12518	-0.30519
3.013	-1.12443	-0.31041
3.017	-1.12385	-0.31411
3.02	-1.12372	-0.31638
3.023	-1.12433	-0.31668
3.027	-1.12492	-0.31374
3.03	-1.12516	-0.30986
3.033	-1.12549	-0.30908
3.037	-1.12641	-0.31174
3.04	-1.12747	-0.31656
3.043	-1.128	-0.32445
3.047	-1.12785	-0.3313
3.05	-1.12793	-0.33384
3.053	-1.12851	-0.33083
3.057	-1.12916	-0.32425
3.06	-1.12987	-0.32165
3.063	-1.13079	-0.32569
3.067	-1.13175	-0.33213
3.07	-1.13226	-0.33542
3.073	-1.13221	-0.33629
3.077	-1.13155	-0.33707
3.08	-1.13108	-0.33762
3.083	-1.13119	-0.33792
3.087	-1.13165	-0.33824
3.09	-1.13266	-0.33798
3.093	-1.13342	-0.33655
3.097	-1.13378	-0.33539
3.1	-1.1342	-0.33556
3.103	-1.13425	-0.33627
3.107	-1.13389	-0.33617
3.11	-1.13418	-0.33539
3.113	-1.13536	-0.3353
3.117	-1.13599	-0.33616
3.12	-1.13509	-0.33646
3.123	-1.1342	-0.33542
3.127	-1.13422	-0.33216
3.13	-1.13479	-0.32418
3.133	-1.13516	-0.31374
3.137	-1.13519	-0.30907
3.14	-1.13494	-0.30963
3.143	-1.13439	-0.30862
3.147	-1.13403	-0.30559
3.15	-1.13398	-0.30678
3.153	-1.13387	-0.31385
3.157	-1.13416	-0.31901
3.16	-1.13471	-0.31952
3.163	-1.1353	-0.31847
3.167	-1.1359	-0.3183
3.17	-1.13586	-0.31885
3.173	-1.13471	-0.31963
3.177	-1.13378	-0.32089
3.18	-1.13355	-0.32249
3.183	-1.13351	-0.32392
3.187	-1.13355	-0.3251
3.19	-1.13361	-0.32662
3.193	-1.13336	-0.32755
3.196	-1.13255	-0.32679
3.2	-1.13233	-0.32522
3.203	-1.13325	-0.32413
3.206	-1.13397	-0.32342
3.21	-1.1341	-0.32227
3.213	-1.13383	-0.32064
3.216	-1.13298	-0.3194
3.22	-1.13238	-0.3185
3.223	-1.13259	-0.31728
3.226	-1.13355	-0.31605
3.23	-1.13466	-0.31533
3.233	-1.13526	-0.31227
3.236	-1.13583	-0.30556
3.24	-1.13633	-0.30513
3.243	-1.1366	-0.31417
3.246	-1.13617	-0.32086
3.25	-1.13583	-0.32166
3.253	-1.13619	-0.32094
3.256	-1.1371	-0.32002
3.26	-1.1378	-0.31916
3.263	-1.1383	-0.31787
3.266	-1.13884	-0.31592
3.27	-1.13945	-0.31401
3.273	-1.13998	-0.31216
3.276	-1.1402	-0.31119
3.28	-1.14034	-0.31211
3.283	-1.1405	-0.31364
3.286	-1.14063	-0.31421
3.29	-1.14107	-0.31435
3.293	-1.14176	-0.31512
3.296	-1.14242	-0.31655
3.3	-1.14326	-0.31762
3.303	-1.14403	-0.31806
3.306	-1.1445	-0.31858
3.31	-1.14485	-0.31963
3.313	-1.14508	-0.32061
3.316	-1.14509	-0.32
3.32	-1.14465	-0.31747
3.323	-1.14359	-0.3103
3.326	-1.14297	-0.2978
3.33	-1.14392	-0.29
3.333	-1.1448	-0.28902
3.336	-1.14511	-0.29093
3.34	-1.14516	-0.29512
3.343	-1.14518	-0.29905
3.346	-1.14531	-0.30204
3.35	-1.14573	-0.30553
3.353	-1.14678	-0.31054
3.356	-1.14777	-0.31756
3.36	-1.14851	-0.32852
3.363	-1.14907	-0.34143
3.366	-1.14894	-0.34877
3.37	-1.14841	-0.35003
3.373	-1.148	-0.35175
3.376	-1.14795	-0.35374
3.38	-1.14826	-0.35611
3.383	-1.1495	-0.35921
3.386	-1.15061	-0.36165
3.39	-1.15117	-0.3621
3.393	-1.15147	-0.36192
3.396	-1.15136	-0.36398
3.4	-1.15115	-0.36787
3.403	-1.15157	-0.37074
3.406	-1.153	-0.37275
3.41	-1.1539	-0.37496
3.413	-1.15248	-0.37624
3.416	-1.15107	-0.37645
3.42	-1.15049	-0.37513
3.423	-1.15031	-0.37399
3.426	-1.15047	-0.3814
3.43	-1.15086	-0.39669
3.433	-1.15098	-0.40594
3.436	-1.15043	-0.4061
3.44	-1.14999	-0.40603
3.443	-1.14998	-0.4052
3.446	-1.15006	-0.40078
3.45	-1.15034	-0.39719
3.453	-1.15073	-0.39829
3.456	-1.15073	-0.40156
3.46	-1.15014	-0.40655
3.463	-1.14937	-0.40742
3.466	-1.14776	-0.4021
3.47	-1.14631	-0.39773
3.473	-1.14569	-0.39635
3.476	-1.14533	-0.39742
3.479	-1.14512	-0.40005
3.483	-1.14503	-0.402
3.486	-1.14473	-0.40259
3.489	-1.14399	-0.40288
3.493	-1.14346	-0.40484
3.496	-1.14396	-0.40886
3.499	-1.14456	-0.41121
3.503	-1.14473	-0.41076
3.506	-1.14468	-0.4098
3.509	-1.14486	-0.40436
3.513	-1.14512	-0.39353
3.516	-1.14503	-0.38949
3.519	-1.1442	-0.39363
3.523	-1.14356	-0.39217
3.526	-1.1437	-0.38328
3.529	-1.14386	-0.37707
3.533	-1.14421	-0.37802
3.536	-1.14467	-0.37997
3.539	-1.14507	-0.3773
3.543	-1.14548	-0.37224
3.546	-1.1462	-0.37145
3.549	-1.14755	-0.37619
3.553	-1.14867	-0.3797
3.556	-1.14897	-0.38177
3.559	-1.14911	-0.38326
3.563	-1.1487	-0.38247
3.566	-1.14823	-0.38132
3.569	-1.1479	-0.38433
3.573	-1.14769	-0.38814
3.576	-1.14767	-0.38737
3.579	-1.14828	-0.38538
3.583	-1.14902	-0.39066
3.586	-1.14978	-0.40314
3.589	-1.1505	-0.41233
3.593	-1.15113	-0.4145
3.596	-1.15155	-0.41499
3.599	-1.15219	-0.41407
3.603	-1.15343	-0.41162
3.606	-1.15418	-0.40996
3.609	-1.1539	-0.41064
3.613	-1.15417	-0.40898
3.616	-1.15512	-0.40409
3.619	-1.15604	-0.40028
3.623	-1.15693	-0.39864
3.626	-1.15783	-0.40107
3.629	-1.15826	-0.4113
3.633	-1.15843	-0.42008
3.636	-1.159	-0.42214
3.639	-1.16008	-0.42063
3.643	-1.16097	-0.41944
3.646	-1.16187	-0.41858
3.649	-1.16267	-0.41874
3.653	-1.16294	-0.4205
3.656	-1.1632	-0.42477
3.659	-1.1635	-0.43458
3.663	-1.16379	-0.44143
3.666	-1.16433	-0.4361
3.669	-1.16489	-0.42437
3.673	-1.16509	-0.4177
3.676	-1.16448	-0.41671
3.679	-1.16404	-0.41362
3.683	-1.16445	-0.40758
3.686	-1.16482	-0.40548
3.689	-1.16448	-0.41274
3.693	-1.16423	-0.42049
3.696	-1.16389	-0.42407
3.699	-1.16307	-0.42607
3.703	-1.1621	-0.42781
3.706	-1.16107	-0.42931
3.709	-1.15997	-0.42681
3.713	-1.15887	-0.41551
3.716	-1.15786	-0.40518
3.719	-1.15734	-0.40175
3.723	-1.15674	-0.40257
3.726	-1.15607	-0.40259
3.729	-1.15571	-0.40115
3.733	-1.15529	-0.39826
3.736	-1.15508	-0.39202
3.739	-1.15503	-0.3839
3.743	-1.15569	-0.37218
3.746	-1.15624	-0.36249
3.749	-1.15571	-0.35988
3.752	-1.15477	-0.36
3.756	-1.15418	-0.35759
3.759	-1.15422	-0.35261
3.762	-1.15433	-0.34841
3.766	-1.15403	-0.34597
3.769	-1.15375	-0.3404
3.772	-1.1541	-0.32816
3.776	-1.15446	-0.31729
3.779	-1.15338	-0.31134
3.782	-1.15186	-0.30844
3.786	-1.15148	-0.30673
3.789	-1.15193	-0.30582
3.792	-1.15259	-0.30562
3.796	-1.15367	-0.30548
3.799	-1.15466	-0.30399
3.802	-1.15452	-0.30183
3.806	-1.15431	-0.30085
3.809	-1.15458	-0.3012
3.812	-1.15498	-0.30359
3.816	-1.15501	-0.31172
3.819	-1.15499	-0.32126
3.822	-1.15517	-0.33309
3.826	-1.15484	-0.34493
3.829	-1.15443	-0.35064
3.832	-1.15427	-0.35107
3.836	-1.15422	-0.35111
3.839	-1.15409	-0.35037
3.842	-1.1539	-0.35001
3.846	-1.15337	-0.3513
3.849	-1.15238	-0.35323
3.852	-1.15179	-0.35454
3.856	-1.15238	-0.35619
3.859	-1.15299	-0.35844
3.862	-1.15407	-0.36105
3.866	-1.15535	-0.36302
3.869	-1.15585	-0.3639
3.872	-1.15579	-0.36488
3.876	-1.15571	-0.36598
3.879	-1.1556	-0.36689
3.882	-1.1556	-0.36873
3.886	-1.15609	-0.37257
3.889	-1.15652	-0.37749
3.892	-1.15609	-0.38107
3.896	-1.15565	-0.38093
3.899	-1.15585	-0.37289
3.902	-1.15637	-0.36304
3.906	-1.1565	-0.35117
3.909	-1.15617	-0.34039
3.912	-1.15589	-0.33623
3.916	-1.1558	-0.337
3.919	-1.15571	-0.33744
3.922	-1.15569	-0.33796
3.926	-1.15568	-0.33888
3.929	-1.15582	-0.34004
3.932	-1.15605	-0.34134
3.936	-1.15626	-0.34316
3.939	-1.1563	-0.34661
3.942	-1.15626	-0.35404
3.946	-1.15635	-0.36074
3.949	-1.15648	-0.36431
3.952	-1.15606	-0.36663
3.956	-1.15554	-0.36794
3.959	-1.15511	-0.36799
3.962	-1.15466	-0.36792
3.966	-1.1543	-0.36807
3.969	-1.15397	-0.36738
3.972	-1.15379	-0.36373
3.976	-1.15537	-0.35946
3.979	-1.15695	-0.35718
3.982	-1.15719	-0.3564
3.986	-1.15718	-0.35512
3.989	-1.15721	-0.35388
3.992	-1.15728	-0.35266
3.996	-1.15753	-0.35097
3.999	-1.15815	-0.34928
4.002	-1.15864	-0.34811
4.006	-1.15859	-0.34696
4.009	-1.15853	-0.34447
4.012	-1.15858	-0.3412
4.016	-1.15865	-0.33879
4.019	-1.15859	-0.33713
4.022	-1.15805	-0.33396
4.025	-1.15757	-0.32599
4.029	-1.15753	-0.31851
4.032	-1.15746	-0.31464
4.035	-1.15756	-0.31215
4.039	-1.1577	-0.30997
4.042	-1.1585	-0.3083
4.045	-1.15937	-0.30743
4.049	-1.15961	-0.3072
4.052	-1.1591	-0.30691
4.055	-1.15854	-0.30675
4.059	-1.15725	-0.30605
4.062	-1.15592	-0.30401
4.065	-1.15641	-0.30222
4.069	-1.15717	-0.30177
4.072	-1.15689	-0.30236
4.075	-1.15612	-0.3047
4.079	-1.15531	-0.30811
4.082	-1.15445	-0.31479
4.085	-1.15396	-0.3231
4.089	-1.15456	-0.32905
4.092	-1.15518	-0.33265
4.095	-1.15548	-0.33585
4.099	-1.15577	-0.33725
4.102	-1.15525	-0.3383
4.105	-1.15445	-0.33957
4.109	-1.15427	-0.34107
4.112	-1.15455	-0.34297
4.115	-1.15482	-0.34518
4.119	-1.15514	-0.34793
4.122	-1.15536	-0.35148
4.125	-1.1542	-0.35454
4.129	-1.15282	-0.35601
4.132	-1.15152	-0.35909
4.135	-1.15076	-0.36979
4.139	-1.15038	-0.38174
4.142	-1.1499	-0.38817
4.145	-1.14973	-0.39156
4.149	-1.14917	-0.39495
4.152	-1.14813	-0.39822
4.155	-1.14727	-0.40147
4.159	-1.14686	-0.40472
4.162	-1.14677	-0.40804
4.165	-1.1466	-0.41251
4.169	-1.14739	-0.41629
4.172	-1.1481	-0.41718
4.175	-1.14846	-0.41536
4.179	-1.1487	-0.4138
4.182	-1.149	-0.41315
4.185	-1.15006	-0.41247
4.189	-1.15132	-0.41165
4.192	-1.15158	-0.41082
4.195	-1.15137	-0.41011
4.199	-1.15149	-0.40912
4.202	-1.15181	-0.40711
4.205	-1.15201	-0.40436
4.209	-1.15257	-0.40434
4.212	-1.15319	-0.40938
4.215	-1.15424	-0.41315
4.219	-1.15528	-0.4104
4.222	-1.15453	-0.40594
4.225	-1.15347	-0.40498
4.229	-1.15266	-0.4069
4.232	-1.15177	-0.40704
4.235	-1.1518	-0.40488
4.239	-1.15305	-0.4019
4.242	-1.15464	-0.39593
4.245	-1.15636	-0.38846
4.249	-1.15802	-0.37554
4.252	-1.15715	-0.36154
4.255	-1.15567	-0.35362
4.259	-1.15456	-0.35334
4.262	-1.1538	-0.36078
4.265	-1.15368	-0.37394
4.269	-1.15402	-0.38257
4.272	-1.1543	-0.38075
4.275	-1.15475	-0.37886
4.279	-1.15522	-0.37661
4.282	-1.15618	-0.3743
4.285	-1.15713	-0.37284
4.289	-1.15704	-0.37166
4.292	-1.15657	-0.36814
4.295	-1.15635	-0.36044
4.298	-1.15634	-0.35267
4.302	-1.15629	-0.34397
4.305	-1.15735	-0.33562
4.308	-1.1586	-0.32941
4.312	-1.15967	-0.32733
4.315	-1.16056	-0.34063
4.318	-1.16133	-0.35649
4.322	-1.16181	-0.37408
4.325	-1.16156	-0.39319
4.328	-1.16057	-0.41428
4.332	-1.1595	-0.43764
4.335	-1.15964	-0.45572
4.338	-1.16032	-0.4611
4.342	-1.16205	-0.46458
4.345	-1.1639	-0.45778
4.348	-1.16338	-0.44517
4.352	-1.16199	-0.43902
4.355	-1.16079	-0.44398
4.358	-1.1599	-0.44878
4.362	-1.15936	-0.45332
4.365	-1.15835	-0.45803
4.368	-1.1572	-0.46281
4.372	-1.15708	-0.4672
4.375	-1.15757	-0.4705
4.378	-1.15809	-0.4739
4.382	-1.15835	-0.47743
4.385	-1.15883	-0.48087
4.388	-1.15958	-0.4841
4.392	-1.16014	-0.4874
4.395	-1.16025	-0.48865
4.398	-1.15973	-0.47626
4.402	-1.15812	-0.46289
4.405	-1.15657	-0.44815
4.408	-1.15631	-0.43256
4.412	-1.15644	-0.41385
4.415	-1.15606	-0.39364
4.418	-1.15567	-0.37882
4.422	-1.15511	-0.37637
4.425	-1.15352	-0.37535
4.428	-1.15222	-0.37802
4.432	-1.1531	-0.3799
4.435	-1.15404	-0.37821
4.438	-1.15391	-0.37593
4.442	-1.15357	-0.37359
4.445	-1.15343	-0.37141
4.448	-1.15313	-0.36966
4.452	-1.153	-0.36779
4.455	-1.15309	-0.3671
4.458	-1.15309	-0.36844
4.462	-1.15273	-0.36926
4.465	-1.15246	-0.36894
4.468	-1.15243	-0.36829
4.472	-1.15242	-0.36673
4.475	-1.1524	-0.36654
4.478	-1.15245	-0.37321
4.482	-1.15265	-0.37986
4.485	-1.15344	-0.38075
4.488	-1.15367	-0.37898
4.492	-1.15259	-0.37749
4.495	-1.15134	-0.37749
4.498	-1.15087	-0.37768
4.502	-1.15059	-0.37756
4.505	-1.15059	-0.37704
4.508	-1.1506	-0.37432
4.512	-1.15047	-0.37266
4.515	-1.14991	-0.3881
4.518	-1.1495	-0.40894
4.522	-1.14986	-0.41658
4.525	-1.15029	-0.41463
4.528	-1.15008	-0.41236
4.532	-1.14973	-0.40909
4.535	-1.14914	-0.40592
4.538	-1.14843	-0.40383
4.542	-1.14818	-0.40129
4.545	-1.14825	-0.40235
4.548	-1.14804	-0.40467
4.552	-1.14721	-0.40744
4.555	-1.14624	-0.41138
4.558	-1.1454	-0.412
4.562	-1.14458	-0.40217
4.565	-1.14398	-0.39591
4.568	-1.14354	-0.41017
4.571	-1.14407	-0.42638
4.575	-1.14542	-0.43345
4.578	-1.14653	-0.43936
4.581	-1.14709	-0.44019
4.585	-1.14775	-0.43947
4.588	-1.14846	-0.43897
4.591	-1.14911	-0.43999
4.595	-1.14908	-0.44199
4.598	-1.14881	-0.43194
4.601	-1.14887	-0.41725
4.605	-1.14914	-0.41418
4.608	-1.1493	-0.42093
4.611	-1.14945	-0.4246
4.615	-1.14938	-0.42819
4.618	-1.14895	-0.43202
4.621	-1.1486	-0.43439
4.625	-1.14936	-0.4373
4.628	-1.15027	-0.43839
4.631	-1.15024	-0.43886
4.635	-1.14998	-0.43735
4.638	-1.14969	-0.4357
4.641	-1.1494	-0.43353
4.645	-1.14941	-0.43389
4.648	-1.15022	-0.4296
4.651	-1.15112	-0.40967
4.655	-1.15082	-0.39088
4.658	-1.15001	-0.38223
4.661	-1.14927	-0.37441
4.665	-1.14878	-0.37107
4.668	-1.14847	-0.36933
4.671	-1.14796	-0.36698
4.675	-1.14764	-0.36426
4.678	-1.14801	-0.3603
4.681	-1.14856	-0.35351
4.685	-1.14892	-0.3475
4.688	-1.14911	-0.34566
4.691	-1.14875	-0.3437
4.695	-1.14834	-0.34004
4.698	-1.14851	-0.33609
4.701	-1.14934	-0.33347
4.705	-1.14997	-0.33183
4.708	-1.14902	-0.33432
4.711	-1.14769	-0.3436
4.715	-1.14756	-0.35103
4.718	-1.14799	-0.35163
4.721	-1.14845	-0.35272
4.725	-1.14894	-0.36177
4.728	-1.14896	-0.37195
4.731	-1.14828	-0.3827
4.735	-1.14803	-0.39368
4.738	-1.14878	-0.40303
4.741	-1.1492	-0.41028
4.745	-1.14915	-0.4164
4.748	-1.14921	-0.42014
4.751	-1.14951	-0.42418
4.755	-1.14973	-0.4332
4.758	-1.1489	-0.4426
4.761	-1.14744	-0.45118
4.765	-1.14658	-0.45764
4.768	-1.14625	-0.45922
4.771	-1.14581	-0.45468
4.775	-1.14563	-0.45016
4.778	-1.14574	-0.4506
4.781	-1.14605	-0.45196
4.785	-1.14634	-0.4519
4.788	-1.14663	-0.4503
4.791	-1.14701	-0.44275
4.795	-1.14766	-0.42672
4.798	-1.14832	-0.41309
4.801	-1.1491	-0.40862
4.805	-1.15009	-0.40413
4.808	-1.15089	-0.39476
4.811	-1.15133	-0.38472
4.815	-1.15161	-0.37435
4.818	-1.15106	-0.36433
4.821	-1.15004	-0.36195
4.825	-1.14937	-0.36098
4.828	-1.1493	-0.3557
4.831	-1.14948	-0.35137
4.835	-1.14934	-0.35114
4.838	-1.14886	-0.35044
4.841	-1.14886	-0.34708
4.844	-1.14912	-0.33815
4.848	-1.14873	-0.32925
4.851	-1.14781	-0.32514
4.854	-1.14747	-0.32462
4.858	-1.14774	-0.32314
4.861	-1.14725	-0.32161
4.864	-1.14573	-0.32134
4.868	-1.14447	-0.32162
4.871	-1.14394	-0.32468
4.874	-1.14349	-0.33384
4.878	-1.14248	-0.34202
4.881	-1.14125	-0.34353
4.884	-1.14023	-0.34475
4.888	-1.13921	-0.34581
4.891	-1.13842	-0.34662
4.894	-1.13817	-0.34918
4.898	-1.13793	-0.3529
4.901	-1.13782	-0.35533
4.904	-1.13792	-0.35039
4.908	-1.13834	-0.34787
4.911	-1.13873	-0.35597
4.914	-1.13832	-0.36512
4.918	-1.13747	-0.36261
4.921	-1.13708	-0.35586
4.924	-1.13712	-0.35194
4.928	-1.13761	-0.35345
4.931	-1.13833	-0.35407
4.934	-1.13872	-0.3539
4.938	-1.13829	-0.35443
4.941	-1.13768	-0.35693
4.944	-1.13804	-0.35967
4.948	-1.13898	-0.36065
4.951	-1.13933	-0.36053
4.954	-1.13904	-0.358
4.958	-1.13921	-0.35043
4.961	-1.13989	-0.34434
4.964	-1.14058	-0.34437
4.968	-1.14088	-0.34384
4.971	-1.14083	-0.34246
4.974	-1.14033	-0.3417
4.978	-1.13974	-0.34126
4.981	-1.13988	-0.34012
4.984	-1.14048	-0.33699
4.988	-1.14032	-0.33478
4.991	-1.13956	-0.32757
4.994	-1.13905	-0.31482
4.998	-1.13929	-0.30491
5.001	-1.13984	-0.30344
5.004	-1.14016	-0.30189
5.008	-1.14036	-0.29935
5.011	-1.14021	-0.29675
5.014	-1.13981	-0.29507
5.018	-1.13986	-0.29385
5.021	-1.14042	-0.29928
5.024	-1.14069	-0.30654
5.028	-1.1404	-0.31701
5.031	-1.13976	-0.33042
5.034	-1.13892	-0.34028
5.038	-1.13828	-0.34299
5.041	-1.13802	-0.34496
5.044	-1.13789	-0.34214
5.048	-1.13816	-0.33909
5.051	-1.13867	-0.33623
5.054	-1.13916	-0.3341
5.058	-1.13992	-0.34272
5.061	-1.1405	-0.35727
5.064	-1.14033	-0.36872
5.068	-1.13996	-0.37663
5.071	-1.14055	-0.38365
5.074	-1.14171	-0.38756
5.078	-1.14236	-0.39169
5.081	-1.14261	-0.39503
5.084	-1.14293	-0.39739
5.088	-1.14334	-0.40405
5.091	-1.14378	-0.41415
5.094	-1.14427	-0.42213
5.098	-1.14479	-0.42665
5.101	-1.14536	-0.43071
5.104	-1.14592	-0.42639
5.108	-1.14611	-0.41928
5.111	-1.14611	-0.41227
5.114	-1.14658	-0.40285
5.117	-1.14766	-0.39941
5.121	-1.14891	-0.40365
5.124	-1.14966	-0.40703
5.127	-1.15	-0.41296
5.131	-1.1496	-0.41834
5.134	-1.14878	-0.42246
5.137	-1.14813	-0.4267
5.141	-1.14762	-0.42095
5.144	-1.14711	-0.40728
5.147	-1.14661	-0.39363
5.151	-1.14646	-0.3859
5.154	-1.14663	-0.38169
5.157	-1.1468	-0.38443
5.161	-1.14692	-0.38692
5.164	-1.14707	-0.38713
5.167	-1.14742	-0.38709
5.171	-1.14782	-0.38264
5.174	-1.14766	-0.37534
5.177	-1.14697	-0.36965
5.181	-1.14652	-0.36735
5.184	-1.1465	-0.36499
5.187	-1.14649	-0.36345
5.191	-1.14674	-0.36272
5.194	-1.14733	-0.35987
5.197	-1.14751	-0.35664
5.201	-1.14723	-0.34973
5.204	-1.14689	-0.34171
5.207	-1.14641	-0.3352
5.211	-1.14591	-0.33054
5.214	-1.14579	-0.32655
5.217	-1.14563	-0.32416
5.221	-1.14498	-0.3207
5.224	-1.14418	-0.31505
5.227	-1.14389	-0.31431
5.231	-1.14403	-0.32825
5.234	-1.14403	-0.3439
5.237	-1.14359	-0.34124
5.241	-1.14322	-0.33538
5.244	-1.14346	-0.33098
5.247	-1.14392	-0.32844
5.251	-1.14388	-0.32645
5.254	-1.14354	-0.32508
5.257	-1.14387	-0.32366
5.261	-1.14479	-0.32227
5.264	-1.14424	-0.32091
5.267	-1.14219	-0.31998
5.271	-1.14061	-0.31934
5.274	-1.14014	-0.31732
5.277	-1.1402	-0.31407
5.281	-1.14062	-0.31476
5.284	-1.14134	-0.3201
5.287	-1.14213	-0.32376
5.291	-1.14292	-0.32324
5.294	-1.14334	-0.32218
5.297	-1.14344	-0.32072
5.301	-1.14369	-0.31929
5.304	-1.14438	-0.31802
5.307	-1.14529	-0.31776
5.311	-1.14599	-0.31262
5.314	-1.14652	-0.29545
5.317	-1.14677	-0.27672
5.321	-1.14678	-0.27329
5.324	-1.14634	-0.27144
5.327	-1.14544	-0.26778
5.331	-1.14482	-0.26368
5.334	-1.14471	-0.26185
5.337	-1.14427	-0.26027
5.341	-1.14263	-0.25684
5.344	-1.14053	-0.25256
5.347	-1.14059	-0.24847
5.351	-1.14236	-0.24484
5.354	-1.14284	-0.24122
5.357	-1.14188	-0.23798
5.361	-1.14099	-0.23501
5.364	-1.1405	-0.23029
5.367	-1.14	-0.2225
5.371	-1.13925	-0.21728
5.374	-1.13827	-0.21695
5.377	-1.13753	-0.21767
5.381	-1.13706	-0.2197
5.384	-1.13669	-0.2218
5.387	-1.1364	-0.22426
5.39	-1.13616	-0.22678
5.394	-1.13591	-0.22929
5.397	-1.13551	-0.23184
5.4	-1.13498	-0.2405
5.404	-1.13447	-0.25304
5.407	-1.13431	-0.26327
5.41	-1.13439	-0.27034
5.414	-1.13403	-0.27678
5.417	-1.13316	-0.27979
5.42	-1.13302	-0.28201
5.424	-1.13423	-0.28501
5.427	-1.136	-0.28896
5.43	-1.13699	-0.29324
5.434	-1.13681	-0.29742
5.437	-1.1365	-0.30352
5.44	-1.13649	-0.31201
5.444	-1.13616	-0.32305
5.447	-1.13532	-0.33814
5.45	-1.13447	-0.35365
5.454	-1.13373	-0.35529
5.457	-1.13358	-0.3541
5.46	-1.13418	-0.35333
5.464	-1.13448	-0.35226
5.467	-1.13406	-0.35613
5.47	-1.13339	-0.36535
5.474	-1.13269	-0.37168
5.477	-1.13201	-0.37086
5.48	-1.13166	-0.36881
5.484	-1.13165	-0.36039
5.487	-1.13155	-0.34846
5.49	-1.13123	-0.34459
5.494	-1.13069	-0.34625
5.497	-1.13008	-0.3435
5.5	-1.12997	-0.33838
5.504	-1.13024	-0.33321
5.507	-1.13036	-0.32948
5.51	-1.13002	-0.32609
5.514	-1.12925	-0.32255
5.517	-1.12876	-0.31883
5.52	-1.12905	-0.31673
5.524	-1.12945	-0.31315
5.527	-1.12941	-0.30374
5.53	-1.12924	-0.28714
5.534	-1.12892	-0.27228
5.537	-1.12866	-0.27447
5.54	-1.1283	-0.27858
5.544	-1.1275	-0.27787
5.547	-1.12678	-0.27599
5.55	-1.12653	-0.26924
5.554	-1.12666	-0.25758
5.557	-1.1269	-0.25195
5.56	-1.1272	-0.25541
5.564	-1.12745	-0.25707
5.567	-1.12744	-0.25571
5.57	-1.1272	-0.25414
5.574	-1.12691	-0.24783
5.577	-1.12692	-0.23985
5.58	-1.12726	-0.23632
5.584	-1.1272	-0.23599
5.587	-1.12637	-0.23876
5.59	-1.12546	-0.24267
5.594	-1.12501	-0.24612
5.597	-1.12472	-0.24878
5.6	-1.12425	-0.2505
5.604	-1.12386	-0.24723
5.607	-1.12424	-0.24342
5.61	-1.12539	-0.24565
5.614	-1.1264	-0.25003
5.617	-1.12714	-0.25166
5.62	-1.12771	-0.24911
5.624	-1.12781	-0.2464
5.627	-1.12787	-0.24722
5.63	-1.1287	-0.24933
5.634	-1.12987	-0.25218
5.637	-1.13033	-0.25503
5.64	-1.13021	-0.2538
5.644	-1.13027	-0.25053
5.647	-1.13052	-0.25162
5.65	-1.13041	-0.25663
5.654	-1.12997	-0.26229
5.657	-1.12986	-0.26734
5.66	-1.13025	-0.27155
5.663	-1.1308	-0.27549
5.667	-1.13124	-0.27951
5.67	-1.13157	-0.28103
5.673	-1.13147	-0.28137
5.677	-1.13084	-0.28425
5.68	-1.13056	-0.2882
5.683	-1.13093	-0.28938
5.687	-1.13133	-0.29088
5.69	-1.13123	-0.29514
5.693	-1.13049	-0.29883
5.697	-1.12939	-0.3004
5.7	-1.12817	-0.29936
5.703	-1.12672	-0.30094
5.707	-1.12513	-0.31325
5.71	-1.12367	-0.32739
5.713	-1.12215	-0.32988
5.717	-1.1208	-0.32868
5.72	-1.12053	-0.33199
5.723	-1.12101	-0.33837
5.727	-1.12161	-0.34124
5.73	-1.12195	-0.33932
5.733	-1.12235	-0.33628
5.737	-1.12313	-0.33279
5.74	-1.12389	-0.32913
5.743	-1.12419	-0.32647
5.747	-1.12403	-0.32475
5.75	-1.1237	-0.32609
5.753	-1.12336	-0.32854
5.757	-1.12311	-0.32924
5.76	-1.12301	-0.32632
5.763	-1.12229	-0.32188
5.767	-1.12088	-0.31959
5.77	-1.11967	-0.31845
5.773	-1.11872	-0.31496
5.777	-1.11791	-0.30916
5.78	-1.11753	-0.30754
5.783	-1.1177	-0.30975
5.787	-1.11832	-0.3076
5.79	-1.11916	-0.29351
5.793	-1.11931	-0.27929
5.797	-1.11872	-0.28128
5.8	-1.11837	-0.28685
5.803	-1.1182	-0.28169
5.807	-1.11795	-0.27231
5.81	-1.11762	-0.26661
5.813	-1.11705	-0.2647
5.817	-1.1163	-0.26825
5.82	-1.11562	-0.27495
5.823	-1.11502	-0.27846
5.827	-1.11435	-0.27748
5.83	-1.11334	-0.27549
5.833	-1.11201	-0.27079
5.837	-1.11099	-0.26468
5.84	-1.11051	-0.25976
5.843	-1.11027	-0.25622
5.847	-1.11037	-0.26213
5.85	-1.11078	-0.27363
5.853	-1.11131	-0.28092
5.857	-1.11187	-0.28353
5.86	-1.11205	-0.28441
5.863	-1.11175	-0.28116
5.867	-1.11145	-0.27615
5.87	-1.1111	-0.27206
5.873	-1.11095	-0.26959
5.877	-1.11168	-0.26563
5.88	-1.11284	-0.25685
5.883	-1.11302	-0.25508
5.887	-1.11211	-0.26528
5.89	-1.11122	-0.27374
5.893	-1.11023	-0.27546
5.897	-1.10904	-0.27577
5.9	-1.10781	-0.27254
5.903	-1.10683	-0.26635
5.907	-1.10578	-0.26165
5.91	-1.10477	-0.26071
5.913	-1.10458	-0.2626
5.917	-1.1053	-0.26518
5.92	-1.10625	-0.26798
5.923	-1.10757	-0.27096
5.927	-1.10856	-0.27378
5.93	-1.1089	-0.26803
5.933	-1.10928	-0.25766
5.936	-1.10998	-0.25175
5.94	-1.1106	-0.25032
5.943	-1.1112	-0.2534
5.946	-1.11199	-0.25919
5.95	-1.11266	-0.26379
5.953	-1.11307	-0.26793
5.956	-1.11328	-0.2721
5.96	-1.113	-0.27591
5.963	-1.11276	-0.27963
5.966	-1.11335	-0.27622
5.97	-1.11433	-0.26702
5.973	-1.11455	-0.2606
5.976	-1.11407	-0.26049
5.98	-1.11405	-0.26246
5.983	-1.1149	-0.26391
5.986	-1.11573	-0.26618
5.99	-1.11644	-0.27106
5.993	-1.11684	-0.27585
5.996	-1.11653	-0.27702
6	-1.1159	-0.27677
6.003	-1.1113	-0.27659
6.006	-1.10941	-0.27634
6.01	-1.10886	-0.27547
6.013	-1.10653	-0.27467
6.016	-1.10544	-0.27549
6.02	-1.10448	-0.27735
6.023	-1.10444	-0.2791
6.026	-1.10477	-0.27766
6.03	-1.10407	-0.27402
6.033	-1.10263	-0.26978
6.036	-1.10112	-0.26623
6.04	-1.09962	-0.26424
6.043	-1.0985	-0.26283
6.046	-1.09836	-0.26075
6.05	-1.09813	-0.25795
6.053	-1.09682	-0.25519
6.056	-1.0955	-0.25358
6.06	-1.09537	-0.25236
6.063	-1.09575	-0.25045
6.066	-1.09596	-0.2482
6.07	-1.09557	-0.2458
6.073	-1.09476	-0.24274
6.076	-1.09323	-0.2468
6.08	-1.09186	-0.25617
6.083	-1.09097	-0.26115
6.086	-1.09002	-0.26074
6.09	-1.08957	-0.2604
6.093	-1.09001	-0.2633
6.096	-1.09056	-0.26663
6.1	-1.0905	-0.26567
6.103	-1.09014	-0.26224
6.106	-1.0892	-0.26434
6.11	-1.08856	-0.26972
6.113	-1.08923	-0.2726
6.116	-1.09039	-0.27388
6.12	-1.09177	-0.27539
6.123	-1.09305	-0.27726
6.126	-1.09344	-0.27928
6.13	-1.09315	-0.28339
6.133	-1.09356	-0.28857
6.136	-1.09516	-0.29146
6.14	-1.09637	-0.29273
6.143	-1.09608	-0.29498
6.146	-1.09526	-0.29871
6.15	-1.09354	-0.30487
6.153	-1.09214	-0.31445
6.156	-1.09265	-0.32419
6.16	-1.09455	-0.3213
6.163	-1.09625	-0.31174
6.166	-1.09719	-0.31078
6.17	-1.09798	-0.31716
6.173	-1.0985	-0.32106
6.176	-1.09898	-0.31991
6.18	-1.09886	-0.31787
6.183	-1.09842	-0.3182
6.186	-1.09824	-0.31956
6.19	-1.09846	-0.32449
6.193	-1.0986	-0.33236
6.196	-1.09838	-0.33773
6.2	-1.09803	-0.33933
6.203	-1.09716	-0.33947
6.206	-1.09645	-0.33851
6.209	-1.09679	-0.337
6.213	-1.09732	-0.33504
6.216	-1.09691	-0.33285
6.219	-1.09582	-0.33302
6.223	-1.09508	-0.33484
6.226	-1.09504	-0.33476
6.229	-1.09503	-0.33211
6.233	-1.09535	-0.32769
6.236	-1.09554	-0.32122
6.239	-1.09494	-0.31465
6.243	-1.09411	-0.3114
6.246	-1.09342	-0.30971
6.249	-1.09289	-0.30366
6.253	-1.09268	-0.2947
6.256	-1.09335	-0.28787
6.259	-1.09391	-0.28367
6.263	-1.09398	-0.28051
6.266	-1.09406	-0.27823
6.269	-1.09406	-0.27636
6.273	-1.09398	-0.26884
6.276	-1.09357	-0.25659
6.279	-1.09289	-0.24712
6.283	-1.0926	-0.24325
6.286	-1.09316	-0.24109
6.289	-1.09362	-0.23821
6.293	-1.09351	-0.2348
6.296	-1.09316	-0.22964
6.299	-1.09167	-0.22365
6.303	-1.09047	-0.21779
6.306	-1.09051	-0.21195
6.309	-1.09087	-0.20883
6.313	-1.09158	-0.20861
6.316	-1.09306	-0.20686
6.319	-1.09401	-0.20122
6.323	-1.0933	-0.19447
6.326	-1.09243	-0.19094
6.329	-1.09186	-0.18918
6.333	-1.09116	-0.18784
6.336	-1.09007	-0.18696
6.339	-1.08857	-0.1868
6.343	-1.08658	-0.18709
6.346	-1.08492	-0.18734
6.349	-1.08377	-0.1872
6.353	-1.08355	-0.18682
6.356	-1.0833	-0.18351
6.359	-1.08264	-0.17826
6.363	-1.08226	-0.17478
6.366	-1.08198	-0.1731
6.369	-1.08134	-0.1719
6.373	-1.08068	-0.17092
6.376	-1.08009	-0.17058
6.379	-1.07975	-0.17141
6.383	-1.08147	-0.17296
6.386	-1.08314	-0.17438
6.389	-1.0828	-0.17555
6.393	-1.08183	-0.17441
6.396	-1.08132	-0.17127
6.399	-1.08114	-0.1695
6.403	-1.08111	-0.16992
6.406	-1.08152	-0.17154
6.409	-1.08183	-0.17364
6.413	-1.08143	-0.17646
6.416	-1.08103	-0.18059
6.419	-1.08058	-0.18508
6.423	-1.0801	-0.18775
6.426	-1.08027	-0.18923
6.429	-1.08077	-0.19207
6.433	-1.08097	-0.19582
6.436	-1.08096	-0.19945
6.439	-1.08099	-0.20307
6.443	-1.08148	-0.20682
6.446	-1.0819	-0.21139
6.449	-1.08195	-0.21628
6.453	-1.08184	-0.22082
6.456	-1.08185	-0.22515
6.459	-1.08204	-0.22876
6.463	-1.08215	-0.2318
6.466	-1.08169	-0.23868
6.469	-1.0813	-0.24891
6.473	-1.08195	-0.2579
6.476	-1.08266	-0.26503
6.479	-1.08216	-0.27085
6.482	-1.08067	-0.27434
6.486	-1.07953	-0.2764
6.489	-1.0791	-0.27706
6.492	-1.07869	-0.2765
6.496	-1.07832	-0.27622
6.499	-1.07799	-0.2756
6.502	-1.07813	-0.27521
6.506	-1.07848	-0.27649
6.509	-1.07878	-0.27749
6.512	-1.07904	-0.27561
6.516	-1.07928	-0.27378
6.519	-1.0791	-0.27566
6.522	-1.07896	-0.27965
6.526	-1.0794	-0.28479
6.529	-1.07985	-0.29065
6.532	-1.08008	-0.29138
6.536	-1.08028	-0.28836
6.539	-1.08097	-0.28569
6.542	-1.08199	-0.2837
6.546	-1.08262	-0.28147
6.549	-1.08247	-0.27404
6.552	-1.08222	-0.26258
6.556	-1.0808	-0.25347
6.559	-1.0794	-0.24749
6.562	-1.07877	-0.24296
6.566	-1.07871	-0.24014
6.569	-1.07897	-0.23834
6.572	-1.0793	-0.23717
6.576	-1.07933	-0.23583
6.579	-1.07894	-0.23241
6.582	-1.07859	-0.22786
6.586	-1.07875	-0.2237
6.589	-1.07884	-0.21967
6.592	-1.07867	-0.21672
6.596	-1.07844	-0.21541
6.599	-1.07787	-0.21278
6.602	-1.07685	-0.20618
6.606	-1.07632	-0.19826
6.609	-1.07619	-0.19068
6.612	-1.07616	-0.18289
6.616	-1.07665	-0.17996
6.619	-1.07716	-0.18144
6.622	-1.07628	-0.1871
6.626	-1.07495	-0.19594
6.629	-1.07455	-0.20252
6.632	-1.07518	-0.20699
6.636	-1.07556	-0.21029
6.639	-1.07641	-0.21085
6.642	-1.07725	-0.21044
[truncated: 34,342 more rows]

## Sheet: Figure 1c
Figure 1c
Gel image of HAstV1 spike - FcRn SEC peak

## Sheet: Figure 2a
Figure 2a
The HAstV1 spike - FcRn structure has been depositied into the protein data bank under accesion code 9DBT:
https://www.rcsb.org/structure/9DBT
The diffraction images have been deposited into the Integrated Resource for Reproducibility in Macromolecular Crystallography under the accesion code 9DBT:
https://www.proteindiffraction.org/project/data_9DBT/

## Sheet: Figure 3a
Figure 3a
The HAstV1 spike - FcRn structure has been depositied into the protein data bank under accesion code 9DBT:
https://www.rcsb.org/structure/9DBT
The FcRn - human serum albumin - IgG Fc structure is from the protein data bank under accesion code 4N0U
https://www.rcsb.org/structure/4N0U

## Sheet: Figure 3b
Figure 3b
The HAstV1 spike - FcRn structure has been depositied into the protein data bank under accesion code 9DBT:
https://www.rcsb.org/structure/9DBT
The FcRn - Nipocalimab Fc structure is from the protein data bank under accesion code 9MI6
https://www.rcsb.org/structure/9MI6

## Sheet: Figure 3c
Figure 3c
Raw Data starting below row 21
processed data:
HAstV1 spike vs. IgG									HAstV1 spike vs. HSA								Nipocalimab vs. HAstV1 spike, IgG, and HSA
Control signal:									Control signal:								Control signal:
(Signal from end of association 2 - signal from end of association 1 where association 1 is buffer)									(Signal from end of association 2 - signal from end of association 1 where association 1 is buffer)								(Signal from end of association 2 - signal from end of association 1 where association 1 is buffer)
	nothing-Spike	nothing-IgG								nothing-Spike	nothing-HSA							Buffer + spike	Buffer + IgG	Buffer + HSA
Rep1	0.889134	1.38965							Rep1	0.976205	0.961709						Rep1	1.05583	1.66846	0.899288
Rep2	0.961115	1.59056							Rep2	0.917772	0.954937						Rep2	1.10747	1.54519	0.914821
Rep3	0.903667	1.53571							Rep3	0.95962	0.906118						Rep3	1.22794	1.52739	0.902124
Competition signal:									Competition signal:								Competition signal:
(Signal from end of association 2 - signal from end of association 1) / control signal									(Signal from end of association 2 - signal from end of association 1) / control signal								(Signal from end of association 2 - signal from end of association 1) / control signal
			Spike-IgG	Spike-Spike	IgG-Spike	IgG-IgG						Spike-HSA	Spike-Spike	HSA-Spike	HSA-HSA					Nipo vs spike	Nipo vs IgG	Nipo vs HSA	(Already x100 for percentage)
Rep1			0.194136	0.138184	0.0724859	0.167663			Rep1			0.797916	0.132635	0.841814	0.101721		Rep1			37.3097	2.37121	97.3033
Rep2			0.1826	0.125904	0.00316817	0.110762			Rep2			0.735971	0.143902	0.761442	0.136278		Rep2			22.6139	-1.06559	93.4319
Rep3			0.204469	0.145629	0.00707126	0.137386			Rep3			0.76541	0.147242	0.924621	0.31905		Rep3			18.067	3.78164	106.279
Average			0.193735	0.136572	0.0275751	0.138604			Average			0.766432	0.141259	0.842626	0.185683		Average			25.9968	1.69575	99.0047
Std deviation			0.0109401	0.00996038	0.0389428	0.0284701			Std Dev			0.0309854	0.00765366	0.0815927	0.116785		Std Dev			10.0575	2.49321	6.59029
Raw Data
Rep1	HAstV1 spike vs IgG									Rep2	HAstV1 spike vs IgG									Rep3	HAstV1 spike vs IgG									Rep1	HAstV1 spike vs HSA									Rep2	HAstV1 spike vs HSA
Data Alignment: None										Data Alignment: None										Data Alignment: None										Data Alignment: None										Data Alignment: None
Data Alignment Step: 0										Data Alignment Step: 0										Data Alignment Step: 0										Data Alignment Step: 0										Data Alignment Step: 0
C:\Users\Labuser\Desktop\DuBois_Lab\Adam\240612_FcRn_Spike1_2D10_comp_pH5_Rep1	240612_001.frd	240612_002.frd	240612_003.frd	240612_004.frd	240612_005.frd	240612_006.frd	240612_007.frd			C:\Users\Labuser\Desktop\DuBois_Lab\Adam\240612_FcRn_Spike1_2D10_comp_pH5_Rep2	240612_001.frd	240612_002.frd	240612_003.frd	240612_004.frd	240612_005.frd	240612_006.frd	240612_007.frd			C:\Users\Labuser\Desktop\DuBois_Lab\Adam\240612_FcRn_Spike1_2D10_comp_pH5_Rep4	240612_001.frd	240612_002.frd	240612_003.frd	240612_004.frd	240612_005.frd	240612_006.frd	240612_007.frd			C:\Users\Labuser\Desktop\DuBois_Lab\Adam\240612_FcRn_Spike1_HSA_comp_pH5_Rep2	240612_001.frd	240612_002.frd	240612_003.frd	240612_004.frd	240612_005.frd	240612_006.frd	240612_007.frd			C:\Users\Labuser\Desktop\DuBois_Lab\Adam\240612_FcRn_Spike1_HSA_comp_pH5_Rep3	240612_001.frd	240612_002.frd	240612_003.frd	240612_004.frd	240612_005.frd	240612_006.frd	240612_007.frd
X Values	A11	B11	C11	E11	F11	G11	H11			X Values	A9	B9	C9	E9	F9	G9	H9			X Values	A10	B10	C10	E10	F10	G10	H10			X Values	A11	B11	C11	E11	F11	G11	H11			X Values	A10	B10	C10	E10	F10	G10	H10
0	0	0	0	0	0	0	0			0	0	0	0	0	0	0	0			0	0	0	0	0	0	0	0			0	0	0	0	0	0	0	0			0	0	0	0	0	0	0	0
0.2	-0.00769119	0.00086504	-3.646e-05	0.00570687	-0.00348909	-0.015022	-0.00961873			0.2	0.000811	-0.00429574	0.00482112	-0.00528562	-0.015454	0.00305459	0.0112932			0.2	-0.00493525	-0.0144242	0.00702911	-0.00259922	0.00239229	-0.00637772	-0.00862144			0.2	-0.00193133	0.00648943	0.00559777	-0.00583599	0.00391505	-0.00689566	-0.00985205			0.2	-0.00564057	0.00311775	-0.00191709	-0.00249804	-0.00715508	0.00523626	-0.0112415
0.4	-0.0124491	-0.00033186	-0.00389532	-0.0083035	-0.00744676	-0.00830224	-0.0139246			0.4	0.00629435	0.00548096	-0.00482841	0.0100945	-0.0240024	0.0101959	0.0101735			0.4	0.00268696	-0.0101854	0.0130907	0.023006	0.00851387	0.00375784	-0.00680441			0.4	-0.00056387	0.00214384	0.00385594	0.00565979	-0.00034113	-0.0132478	0.00191883			0.4	-0.00321873	0.00894455	0.00249483	-0.00629615	-0.00510655	0.0127792	-0.0131972
0.6	-0.00386091	0.00382031	0.0144162	-0.00360555	-0.00342488	-0.00032438	-0.00514052			0.6	0.00856183	-0.00276397	-0.00334887	0.0102197	-0.0100476	0.00380914	0.0108366			0.6	0.00397066	0.00090641	0.00196409	0.0138296	0.00282077	0.00286472	-0.00787221			0.6	-0.00015277	0.00684703	0.0011191	-0.00048741	-0.00256333	-0.00442377	0.0121252			0.6	-0.00384604	0.0121029	0.00033489	0.0054367	-0.00137063	0.0214172	0.0075039
0.8	0.0029043	0.0059368	0.0128906	0.00831416	0.00412344	-0.0053441	0.00420814			0.8	0.00392029	-0.00365247	0.00519088	-0.0013057	-0.00444661	0.00068374	0.00427459			0.8	0.00859695	-0.00291432	0.00371433	-0.0105321	-0.00778855	-0.0126968	0.00036027			0.8	0.00090778	0.00335939	-0.00599977	-0.0110435	0.00245435	-0.00328501	0.00310985			0.8	-0.0057018	0.00466201	0.00333112	0.003556	0.00656412	0.00351127	-0.00544958
1	-0.00133007	0.00196551	0.00307266	0.00524913	0.00333643	-0.00524504	-0.00027234			1	-0.00266671	0.00225777	0.011635	0.00432588	-0.0126434	0.0106477	0.00454886			1	0.0043721	-0.00496717	0.0105057	0.00399925	0.00503898	-0.00338458	0.00248143			1	-0.00278702	0.00085097	0.00714287	0.0023775	0.00810206	-0.00567208	-0.00912844			1	-0.00076536	0.00167386	0.0005608	-0.00288917	0.00126359	-0.00243639	-0.00665598
1.2	-0.00452662	0.00274363	-0.0111697	-0.00268988	-0.00598734	-0.00674989	-0.00913442			1.2	0.0103057	0.00797572	0.00155622	0.0148849	-0.0167928	0.00634299	0.0171544			1.2	0.00694402	-0.00834017	0.0129021	0.0181405	0.0115332	0.00816896	-0.00303218			1.2	0.0022265	0.00896389	0.0122868	0.00357629	-0.0037616	-0.00265806	0.00170973			1.2	0.00113178	0.0120012	-0.00976163	-0.00264706	0.00303979	0.019469	-0.0005622
1.4	-0.00852166	0.00846913	0.0100498	0.00098873	0.0016029	-0.00249007	-0.0108728			1.4	0.0112279	-0.00507752	0.00268086	0.0104364	-0.015854	0.00036476	0.0154205			1.4	0.00591361	-0.00021958	0.00307434	0.0125328	-0.00152384	-0.00357944	-0.00847328			1.4	0.00040146	0.0069368	0.0107992	0.00149143	-0.00058632	-0.00361879	0.0158528			1.4	-0.00630917	0.0083604	0.00388111	0.00557863	-0.00282521	0.0224919	-0.0065154
1.6	-0.00114776	-0.00228362	0.010572	0.00230071	-0.00103645	-0.00766634	-0.00237595			1.6	0.00290916	0.00228244	0.006136	0.00255507	-0.0055711	0.00921433	-0.0007009			1.6	0.00503168	0.00114803	0.00622711	0.0022529	0.00095477	0.00514365	0.00512736			1.6	-0.00085255	0.00232156	-4.843e-05	-0.00448793	0.00515392	-0.0104968	0.0059971			1.6	-0.00600012	0.00516096	0.00741761	0.00649947	0.00482013	0.00692527	-0.00092065
1.8	0.00199207	0.00199271	-0.00165515	0.00028876	0.00730855	-0.00051306	0.0058643			1.8	0.00444936	0.00033896	0.00673315	0.0141651	-0.00803096	0.00807258	0.00453833			1.8	0.004324	0.00178129	0.0050238	0.00618073	0.0141435	0.00174759	0.00373128			1.8	0.00025692	0.00148967	0.00103768	0.00154569	0.00089577	0.00101733	-0.00176264			1.8	-0.00192389	0.00331203	-0.00338551	0.00395594	0.00775271	-0.00098307	0.00778647
2	-0.00431507	0.00606258	-0.00192443	0.00680821	0.00066319	-0.00284166	0.0005734			2	0.0121692	0.0017831	0.00577063	0.0120437	-0.00700713	0.00504392	0.0102284			2	-0.00322584	-0.00286819	0.00714831	0.00539715	0.0084447	-0.00089847	-0.00321546			2	-0.00086737	0.0111801	0.011541	0.00076496	0.00326074	5.104e-05	-0.0100347			2	-0.00549484	0.00758608	0.00341789	-0.00213214	-0.0041407	0.0162397	-0.00543319
2.2	-0.0112007	0.00331149	8.013e-05	0.00135752	-0.0050069	-0.00968706	-0.0117251			2.2	0.0115473	0.00093103	-0.00149502	0.0162316	-0.021678	0.00672279	0.00575261			2.2	0.00705031	-0.00469219	0.0139348	0.0181079	0.00841832	0.00274653	-0.0112614			2.2	-0.00313617	0.00568078	0.0117404	0.00362044	0.00696013	-0.0100098	0.00380306			2.2	-0.00147611	0.00869075	0.00945417	0.00071201	0.00471002	0.0158497	-0.0059917
2.4	-0.00521051	0.00302382	0.0109058	-0.00216647	-0.00049627	0.0002657	-0.00211153			2.4	0.00702567	0.00352111	0.00087256	0.0178807	-0.00099371	0.00677553	0.00539222			2.4	0.0099534	0.00422794	0.0116252	0.0138747	0.00857248	0.00374028	-0.00060168			2.4	-0.00306248	0.00713411	0.00409188	0.00534086	0.00123088	-0.00536218	0.0142673			2.4	0.00083186	0.00448184	0.0111022	0.00964619	0.00442172	0.0171727	0.0069708
2.6	-0.00218283	0.00397589	0.0110053	0.0086808	0.00892945	-0.00124424	0.0152862			2.6	0.00791578	0.0066072	0.00676935	0.0134649	0.00060169	0.00048363	0.00830628			2.6	0.00906491	0.00483569	0.00436119	-0.0048144	0.00482396	-0.0100249	0.00619932			2.6	0.00034207	0.00382888	-0.00110829	-0.00555562	0.00892701	-0.00285841	0.00627722			2.6	-0.00751698	0.00319662	0.00647267	0.00606524	0.00804184	0.0168699	0.00866048
2.8	0.00087798	0.00449063	0.00012654	0.00923255	-0.00302034	-0.00833602	0.00811414			2.8	0.00823943	0.00566027	0.00643541	0.00850952	-0.0182223	0.00831811	0.0118427			2.8	0.00577714	-0.00736007	0.0115689	0.0101874	0.0150513	-0.00269402	0.00495101			2.8	-0.00141146	0.00515462	0.00648997	0.00085415	0.0119875	-0.00703585	-0.00784071			2.8	-0.0078706	0.00346167	-0.00036318	0.0007947	0.00515315	0.00779982	-0.00683533
3	-0.00578509	0.00466139	-0.00375103	-0.00279716	-0.00212503	-0.00227505	-0.010073			3	0.0138254	0.00686667	-0.00119637	0.0161359	-0.0127226	0.00668481	0.0129298			3	0.00429572	-0.00757958	0.0170367	0.0239782	0.00870647	0.0102665	-0.00289629			3	-0.00535043	0.00172036	0.0134711	0.00459173	0.00449197	-0.00144159	0.0066065			3	0.00143676	0.00939637	0.00098007	-0.00146593	0.00349286	0.0169505	0.0035892
3.2	-0.00785933	0.0154982	0.0153877	0.00681095	0.00576478	-0.00298648	0.00029087			3.2	0.0156962	0.00214404	0.00204565	0.0123853	-0.00308657	0.00093358	0.0109361			3.2	0.00424223	0.00606717	0.0115791	0.0198653	0.00687492	0.00957089	-0.00178079			3.2	-0.00072156	0.00937115	0.00688728	-0.00096731	0.00049112	-0.00315654	0.0184475			3.2	-0.00228513	0.00853143	0.00897809	0.0108316	0.00633454	0.0254352	0.00953995
3.4	-0.00200654	0.0116411	0.0148796	0.0089994	0.00159876	-0.00669064	0.0069001			3.4	0.00798105	0.00033249	0.00722166	0.00247646	-0.00333183	0.00551757	0.00328989			3.4	0.00787144	-4.864e-05	0.00841179	0.00582513	-0.000461	-0.00950122	0.00282132			3.4	0.00140532	0.00675495	-0.00262825	-0.00485894	0.00926051	-0.00527072	0.00737672			3.4	-0.00328358	0.00408649	0.0108883	0.0126538	0.0110801	0.00797935	-0.00459129
3.6	0.00392165	0.00409598	0.00084401	-0.0021576	1.808e-05	0.00246741	0.00099264			3.6	0.00338625	0.00657367	0.00564386	0.0144088	-0.00853167	0.0101887	0.0134028			3.6	0.00989506	0.00213851	0.0124624	0.0128133	0.0161506	0.00472965	0.00863696			3.6	0.00062815	0.00566874	0.00272008	0.0104084	0.0151632	-0.002593	-0.00435985			3.6	0.00240481	0.00060645	-0.00147144	0.00228905	0.0109105	-0.00039622	0.0010415
3.8	-0.00629765	0.0120242	-0.00066717	0.00593266	0.00137493	-0.00155359	-0.00637536			3.8	0.0180982	0.0043946	0.00511063	0.0136208	-0.0149393	0.00122111	0.0206032			3.8	0.00478577	-0.00657661	0.0124007	0.0221821	0.00918447	0.00425103	-0.00071894			3.8	0.00370119	0.0102247	0.015193	0.005994	-0.00035431	-0.00385501	0.00186257			3.8	0.00018611	0.0141254	0.0027243	0.00236003	0.00182867	0.0159987	0.00459459
4	-0.00854979	0.00900425	0.0108913	0.00205005	0.00194814	-0.00400373	-0.00766503			4	0.0108527	0.00811587	0.00665831	0.0112356	-0.00869808	0.00589193	0.0104544			4	0.00724746	0.00066793	0.00824695	0.016865	0.00012969	-0.00263264	-0.00631456			4	0.00115146	0.00609701	0.0133759	-0.0009391	0.00461167	-0.00864574	0.0131599			4	-0.00136771	0.0090617	0.0112408	0.00536829	0.00135336	0.0164395	-0.00558364
4.2	-0.00124968	0.00163724	0.0160878	0.00176735	0.00276652	0.00198817	0.00351309			4.2	0.00355027	0.00587688	0.00746516	0.00633905	-0.00416325	0.00908659	0.00604581			4.2	0.00960816	0.00700519	0.0119544	0.0148855	0.00781889	0.00847774	0.00330352			4.2	0.00341513	0.00080176	0.00265876	0.00721285	0.0137774	-0.00812637	0.0151534			4.2	-0.00038703	-0.00158892	0.00977519	0.0110059	0.00814628	0.00896026	0.00674389
4.4	0.00275792	0.0097164	0.00567617	0.0120079	0.0106129	0.0041766	0.00964967			4.4	0.010478	0.00760173	0.00739191	0.0119087	0.0035882	0.00214777	0.0105608			4.4	0.00516872	0.00449549	0.00523859	0.00754785	0.0107452	0.00113797	0.00533038			4.4	0.00220528	0.00584584	0.0029421	0.00541894	0.00710696	-0.00180561	0.00455401			4.4	-0.00284742	0.0065405	0.00571881	0.00822904	0.0150741	0.00891107	0.00846452
4.6	-0.0032576	0.00971664	0.00231107	0.00721002	0.00416008	-0.011742	-0.00712381			4.6	0.0124305	0.00114266	0.00827049	0.0138483	-0.0116539	0.00266782	0.0138304			4.6	0.00570024	-0.00678254	0.0165235	0.0104045	0.00714658	0.00109637	-0.00413491			4.6	-0.00354603	0.00627227	0.0115762	0.00217502	0.00711134	-0.00860418	-0.00433326			4.6	-0.00296245	0.00522138	0.00053944	0.00700404	0.00933306	-5.578e-05	-0.00615012
4.8	-0.00593432	0.00632262	0.00705877	-8.459e-05	0.00307643	-0.00223582	-0.00886926			4.8	0.010031	0.0111445	0.00058601	0.0149652	-0.0134594	0.0116012	0.0102316			4.8	0.00871303	-0.00391003	0.0191301	0.0293516	0.0101205	0.00662212	-0.00437521			4.8	-0.00321258	0.00904744	0.00748358	0.0090806	0.00549755	-0.00640918	0.00514916			4.8	-0.00099038	0.00927321	0.0102079	0.00314529	0.00441846	0.0170043	-0.00257305
5	-0.00165993	0.0166087	0.0141262	0.00553241	0.00865282	0.00389365	0.00663165			5	0.00914082	0.00965902	0.0014787	0.0162222	0.00692108	0.00566689	0.00874291			5	0.00972489	0.00803889	0.0111654	0.0233798	0.00965197	0.00342503	-0.00143671			5	-0.00070425	0.00709498	0.0042861	-0.00018201	0.00257602	0.00024208	0.0183947			5	-0.00115636	0.013767	0.00804838	0.00988365	0.00640141	0.0219242	0.0085894
5.2	0.00084397	0.0116694	0.018362	0.0141487	0.0122023	-0.00517933	0.015434			5.2	0.00889551	0.00578505	0.00366777	0.00338387	0.00013799	0.00389812	0.00959934			5.2	0.00918684	0.00605881	0.00264145	-0.000253	0.00146102	-0.00616573	0.00250511			5.2	0.00268842	0.00678169	0.00013683	-0.00328678	0.0184045	-0.0052749	0.00408255			5.2	-0.00575631	0.00494782	0.00877865	0.0111575	0.0170168	0.00236972	-0.00264972
5.4	0.0028596	0.00758231	-0.0015231	0.00871416	0.00214508	-0.00812194	0.00118003			5.4	0.00354488	0.00375169	0.00425419	0.0100002	-0.0113514	0.0125386	0.0145395			5.4	0.00633422	0.00677504	0.0142572	0.0137007	0.0137738	0.00240423	0.00823692			5.4	-0.00135973	0.00481923	0.00598892	0.00535884	0.0183441	-0.00468102	-0.00301058			5.4	0.0041476	0.00436173	0.00207019	0.00955979	0.00933031	-0.0049807	-0.00397608
5.6	-0.00133854	0.0119614	0.00219484	0.00039258	0.012691	-0.00187427	-0.0111691			5.6	0.0164343	0.00685731	0.0013982	0.0253249	-0.0134067	0.0086038	0.0181847			5.6	0.00825616	-0.0029976	0.0143702	0.027774	0.0140835	0.00918688	-0.00066053			5.6	-0.00299783	0.00761179	0.0158087	0.00952077	-0.00085972	-0.00032706	0.0114117			5.6	0.00214742	0.0135878	-0.00119089	0.00340441	0.00776096	0.0187344	0.00567739
5.8	-0.00394592	0.0121757	0.0183789	0.00894631	0.0108559	0.00106302	-0.00874154			5.8	0.0137452	0.00296762	0.00784991	0.0177735	-0.0061631	0.00388698	0.0149405			5.8	0.00616089	0.00854528	0.0095204	0.0118868	-0.00249974	0.00296738	-0.00911469			5.8	0.00173333	0.00966632	0.00326036	-0.00082364	0.0143038	0.00615695	0.0175073			5.8	-0.00142483	0.0157106	0.0106192	0.00875815	0.008924	0.0253764	0.00376245
6	-0.00045514	0.0114944	0.0200188	0.0114993	0.00541273	-0.00509333	-0.00257192			6	0.003004	0.00988174	0.00895885	0.012706	-0.00257994	0.00717362	0.00318317			6	0.0109546	0.0126113	0.0107825	0.00756315	-0.00027472	-0.00461773	0.00540037			6	0.00188011	0.00356922	0.00111786	0.00197457	0.0184663	-0.00074467	0.00209486			6	-0.00556611	0.00033988	0.0093481	0.0146292	0.0127831	0.00193955	0.00260423
6.2	0.00961852	0.0114861	0.00083551	0.0100976	0.00566421	0.00641402	0.00280302			6.2	0.0112911	0.00815	0.00647523	0.0209551	-0.00270571	0.0140012	0.0138219			6.2	0.0129305	0.0107127	0.00714272	0.0118254	0.0172499	0.00628657	0.0049492			6.2	0.00227091	0.00328295	0.0112846	0.00777548	0.00835578	0.00058527	-0.0014939			6.2	0.00388731	0.00572482	0.00124443	0.0122831	0.0148768	0.0072279	0.0088038
6.4	-0.00095432	0.0145724	0.00578124	0.0108347	0.00794469	-0.00460562	-0.00166106			6.4	0.0176842	0.00806941	0.0076474	0.021236	-0.0119425	0.00690029	0.0193615			6.4	0.00938322	0.00124226	0.0104671	0.018819	0.0111943	0.00334034	-0.00734495			6.4	0.004356	0.0122982	0.0149429	0.00179297	0.0105273	0.0020904	0.00802695			6.4	-0.00247376	0.0139846	0.00285048	0.00807562	0.00483619	0.020312	-0.00543602
6.6	-0.00529039	0.0100462	0.00940241	0.00464002	0.00359032	-0.00691419	-0.00672744			6.6	0.010233	0.00822854	0.00295843	0.0165988	-0.00547606	0.00823527	0.00793446			6.6	0.0110539	0.00839238	0.0140935	0.0215722	0.00729117	0.00151622	-0.00598283			6.6	-0.00320926	0.00939265	0.0114636	0.00653013	0.0157697	-0.0118747	0.0162842			6.6	-0.00069267	0.00877437	0.0128941	0.00994122	0.00479677	0.0206581	-0.00646905
6.8	0.00227466	0.00647802	0.0137999	0.00723114	0.00644724	0.00043453	0.00202399			6.8	0.0137415	0.00622173	0.00693219	0.0227966	0.00713251	0.0103558	0.00804522			6.8	0.0090902	0.0101995	0.00872917	0.0138848	0.00441376	0.007278	-0.00077669			6.8	0.00121764	0.00775891	0.00242591	0.00249309	0.0102634	-0.00148227	0.0101545			6.8	0.00022204	0.010802	0.00900109	0.0170859	0.0120983	0.0130078	0.0110416
7	0.00728578	0.00903817	0.01341	0.0227135	0.016607	0.0020883	0.0153651			7	0.01055	0.00941862	0.0112421	0.0142157	0.00590063	0.00404187	0.013493			7	0.0129115	0.00743419	0.00888154	0.0048157	0.00404877	-0.0030676	0.00515151			7	0.00252244	0.00860222	0.00482254	0.00011446	0.0120689	0.00168674	0.00070536			7	-0.00154538	0.00882565	0.00996276	0.0125187	0.0119561	0.00763255	0.00620739
7.2	0.00405398	0.0133431	0.00583807	0.0112264	0.0107917	-0.00955727	0.0006249			7.2	0.0159318	0.00567011	0.00762425	0.0103495	-0.0140116	0.0119623	0.013904			7.2	0.0142655	0.00025682	0.0153209	0.0106338	0.0128385	-0.00085037	0.0017318			7.2	-0.00207987	0.0077846	0.0162344	0.0042661	0.0121158	-0.0094946	-0.00025962			7.2	-0.0027807	0.00415594	0.00465861	0.00777294	0.00666362	0.0139833	-0.00395637
7.4	-0.00374102	0.0114338	0.00359312	0.00509802	0.0085966	-0.00119942	-0.0147089			7.4	0.0175707	0.0096528	0.00145652	0.0230586	-0.00098848	0.00761261	0.016266			7.4	0.0065862	0.00358989	0.0209581	0.0321627	0.0118422	0.0131451	-0.00363766			7.4	-0.00391699	0.0102573	0.01244	0.00562056	0.0092285	-0.00473457	0.0129515			7.4	0.00141619	0.012167	0.00296708	0.00484413	0.00272885	0.018775	0.00233752
7.6	-0.00110795	0.0209754	0.0171922	0.0157314	0.0115043	0.00604376	-8.236e-05			7.6	0.019072	0.00890374	0.00519227	0.0141664	0.0122541	-0.0008976	0.00762827			7.6	0.00696576	0.00887444	0.0084196	0.00808228	0.0094134	0.00343421	0.0010891			7.6	-0.00266726	0.0122089	0.00165871	0.0020678	0.0106727	0.00186852	0.016563			7.6	-0.00171844	0.00975383	0.00819782	0.0125941	0.0133828	0.0259337	0.00979944
7.8	0.00356832	0.00534176	0.0211176	0.0169605	0.00733543	-0.0068885	0.0115592			7.8	0.0105929	0.00989743	0.0121784	0.00857043	-0.00320496	0.00956149	0.00751387			7.8	0.0148416	0.00797817	0.0126505	-0.00566007	0.00720906	-0.00242686	0.0100076			7.8	0.00372911	0.00973852	0.00266089	0.00254284	0.0160357	-0.00785508	0.00424326			7.8	-0.00310894	0.003617	0.0146332	0.0156335	0.0136246	-0.00158363	-0.00142583
8	0.00872551	0.00949376	0.00239515	0.0107628	0.00920071	0.00044686	-0.00062766			8	0.010759	0.0157645	0.00869126	0.0174554	-0.00761441	0.0201838	0.0155857			8	0.0106999	0.00453252	0.0121092	0.016483	0.0239513	0.00981506	0.0115349			8	0.00022168	0.00512891	0.0155052	0.0107013	0.0109831	-0.00207366	-0.00068072			8	0.00501771	0.00540798	-0.0029298	0.00553848	0.012456	0.00821181	0.00590346
8.2	-0.00061967	0.0189954	0.00374373	0.010338	0.0115415	0.00077182	-0.0111719			8.2	0.0250545	0.00693724	0.00307189	0.0205604	-0.00024909	0.00749387	0.0199606			8.2	0.00691702	-0.00154731	0.0149336	0.0223679	0.0121079	0.00874695	0.00023124			8.2	0.00144556	0.00647213	0.0104053	0.00180888	0.00235903	-0.0001032	0.0118254			8.2	-0.00324991	0.0157162	0.00646854	0.00667374	0.0125479	0.02621	0.00757773
8.4	0.00023807	0.0137225	0.0172242	0.0155805	0.00844859	-0.00336401	-0.00379857			8.4	0.0129907	0.00521211	0.00812114	0.0103475	-0.00194709	0.0125484	0.0110523			8.4	0.00965787	0.00902803	0.0154087	0.0130476	0.00712128	0.00148798	-0.00208956			8.4	0.00304105	0.0117126	0.0104265	0.00126662	0.0151211	-0.00778233	0.016725			8.4	-0.00332184	0.011896	0.0126662	0.0103705	0.00989753	0.0223664	-0.00384335
8.6	0.00966703	0.00790898	0.0179967	0.00888883	0.00133131	-0.00196209	0.00113808			8.6	0.00488631	0.0153783	0.0117179	0.0122863	0.00146169	0.0130552	0.00676693			8.6	0.0107408	0.0141381	0.0152754	0.0131885	0.00785746	0.00937669	0.0145525			8.6	0.00066899	0.00517546	0.00743075	0.00632859	0.0188481	-0.00585642	0.00887312			8.6	0.00025633	0.00864106	0.0104685	0.0122973	0.0115411	0.0123274	0.0134935
8.8	0.013267	0.018934	0.00906359	0.0108165	0.0133891	0.00283055	0.0105369			8.8	0.0163053	0.010008	0.0150482	0.0162471	0.0102424	0.0124043	0.0207122			8.8	0.0113567	0.0105639	0.011144	0.00397603	0.0143713	0.00558388	0.00965035			8.8	0.00642294	0.00725275	0.0164319	0.00511399	0.00525372	-0.00115202	0.00043206			8.8	0.00106291	0.0105287	0.00534527	0.0175509	0.0137845	0.00278708	0.0103438
9	0.00228723	0.0106434	0.00529205	0.014693	0.00829681	-0.00612898	-0.00389823			9	0.0214941	0.006143	0.00964627	0.0109892	-0.00579176	0.00989611	0.0146302			9	0.0103658	-0.00647309	0.017259	0.0157076	0.0141337	0.005589	-0.00033886			9	-0.00094241	0.0108144	0.0182283	0.00396235	0.011724	-0.0110439	0.0131631			9	0.00127481	0.0113919	0.00777401	0.0110146	0.00589521	0.0187067	-0.00615361
9.2	-0.001983	0.0122269	0.00953525	0.00811048	0.0031791	-9.974e-05	-0.00769896			9.2	0.0126101	0.0123814	0.00420039	0.0179054	-0.00492821	0.0116333	0.011928			9.2	0.0125548	0.00465137	0.0179074	0.032397	0.0164201	0.0117787	-0.00262398			9.2	0.00581333	0.00913983	0.0128106	0.0105297	0.017044	-0.00799476	0.0159138			9.2	0.00055872	0.0116325	0.0100941	0.0105339	0.00745565	0.0201154	-0.00275607
9.4	0.00595342	0.0152724	0.01893	0.0122053	0.0154369	0.00767629	0.00844831			9.4	0.0211454	0.00801463	0.00573972	0.0158657	0.0120449	0.0084357	0.00626632			9.4	0.0117089	0.0133457	0.00937619	0.00577239	0.00951085	0.00291594	0.00172085			9.4	0.003034	0.0104993	0.00222197	0.00595514	0.0130715	0.0013778	0.0131325			9.4	0.00204427	0.0173981	0.0086083	0.0143634	0.0115972	0.0251536	0.0158154
9.6	0.00961134	0.0158145	0.0135549	0.0184241	0.0175378	-0.00604069	0.0125509			9.6	0.0137503	0.0110815	0.0112262	0.00426891	0.0111436	0.00891895	0.0113342			9.6	0.0107069	0.00463041	0.00796334	0.00155063	0.00789645	-0.00213267	0.00499763			9.6	0.00051603	0.00994459	0.00865109	0.00124777	0.0245027	-0.00059144	0.00102931			9.6	-0.00407807	0.00728011	0.0102511	0.0166212	0.015908	0.00406516	0.00124914
9.8	0.00548788	0.010868	0.00223559	0.0103313	0.00840511	-0.00887374	0.00544986			9.8	0.0152903	0.0121922	0.0114425	0.013223	-0.00642826	0.0187053	0.0172815			9.8	0.0084721	0.00061529	0.0193523	0.0176531	0.0241252	0.0100762	0.00458952			9.8	-0.00076693	0.00920748	0.0130089	0.00743941	0.014033	-0.0117366	0.00072758			9.8	0.00408686	0.00798269	0.00394979	0.00429722	0.0121994	0.00844864	-0.00328137
10	0.00093822	0.0188682	0.00357734	0.00604193	0.0107256	0.00023025	-0.0078725			10	0.0244137	0.0100464	0.00252423	0.0185861	-0.00276798	0.0111225	0.0148753			10	0.0138072	0.00401552	0.0153672	0.0282792	0.0175472	0.0117034	-0.0042476			10	0.00257043	0.0128049	0.00873059	0.0123565	0.00635308	-0.00034988	0.021816			10	0.00203674	0.0227378	0.00212304	0.0118665	0.00695574	0.0287226	0.00809698
10.2	0.00250944	0.0177493	0.0194211	0.0169892	0.0133671	0.00106109	-0.00320586			10.2	0.0156839	0.00498548	0.00996477	0.0161907	0.00808681	0.00629655	0.00706632			10.2	0.0143225	0.0132073	0.00658103	0.0122055	0.0100093	0.00192552	-0.00796873			10.2	0.00249491	0.00866835	0.00205384	-0.00305806	0.0213087	0.00164133	0.0195159			10.2	0.00156458	0.0163502	0.0110009	0.0163358	0.0114833	0.0255489	0.00412489
10.4	0.00689602	0.0140018	0.01684	0.0158134	0.0107039	-0.00199086	0.00555277			10.4	0.0135835	0.0103511	0.0136558	0.0168827	0.00506217	0.0152285	0.00723079			10.4	0.0160235	0.013262	0.0154501	0.0141604	0.0126634	0.00281582	0.00917862			10.4	-0.00332007	0.00647877	0.00714205	0.00744369	0.0213325	-0.00679039	-0.00113048			10.4	0.00031305	0.00373897	0.00975116	0.0175824	0.0194064	0.00729021	0.00602246
10.6	0.00858051	0.0102863	0.00036845	0.00956477	0.0156864	-0.0005793	0.00385721			10.6	0.0191851	0.0174296	0.0128053	0.0251697	0.00177728	0.0158931	0.0177883			10.6	0.0113109	0.00617054	0.0137585	0.0186641	0.0251369	0.0174639	0.00277913			10.6	-0.00209548	0.0100255	0.0166049	0.00939498	0.0106757	-0.00092937	0.0020673			10.6	0.00771093	0.00998681	0.0058782	0.0150543	0.0179579	0.0115352	0.0137933
10.8	0.00166752	0.0184198	0.00891963	0.00904536	0.00616612	-0.00321823	-0.00083574			10.8	0.0237493	0.0101373	0.0132403	0.0263189	-0.00434445	0.011057	0.0213043			10.8	0.00982758	0.00452769	0.0113681	0.0135574	0.0174445	0.00976594	-0.00722215			10.8	-0.00176266	0.0124855	0.0111077	0.00543072	0.0116512	-0.00109775	0.0158824			10.8	-0.00279344	0.0158511	0.00648176	0.0122411	0.0106979	0.0303003	0.00879654
11	-0.00370951	0.0126652	0.0155669	0.00730322	0.00627655	-0.00397852	-0.00552064			11	0.0151798	0.00933311	0.0111624	0.0196014	0.00221061	0.0144759	0.00720458			11	0.0109516	0.0127273	0.0121938	0.0226975	0.0141786	0.0130485	-0.00660435			11	0.00034965	0.00614226	0.00933491	0.00679871	0.0142314	-0.00453171	0.0209491			11	-0.00194347	0.0107572	0.012074	0.0128214	0.0131425	0.0189211	0.00481998
11.2	0.00505672	0.0134958	0.0188584	0.0152434	0.0118591	0.00344025	0.0126538			11.2	0.0222136	0.0146354	0.00968111	0.0251123	0.00946572	0.0111959	0.00903906			11.2	0.0145255	0.0129451	0.0112106	0.0112669	0.0130631	0.00695536	0.00897506			11.2	0.00144215	0.00762643	0.00836565	0.016288	0.0124002	0.00139931	0.00485641			11.2	0.00035055	0.00975493	0.0084354	0.019159	0.016446	0.00953438	0.0178767
11.4	0.00748167	0.0163267	0.0079393	0.0142244	0.0135997	0.00056717	0.0167916			11.4	0.0186827	0.00928713	0.0160895	0.0165361	0.00860965	0.0137944	0.0164223			11.4	0.0111775	0.00679942	0.0101582	0.00682852	0.0209898	0.00075148	0.00572536			11.4	0.0050733	0.0159731	0.0136026	0.00169903	0.0145457	-0.00081438	0.00053155			11.4	0.00470232	0.00992742	0.00847343	0.0171212	0.0188711	0.00745112	0.00772784
11.6	0.00054682	0.0145092	0.00509592	0.00924817	0.00350545	-0.00320866	0.00434926			11.6	0.0194569	0.0164377	0.0106166	0.01996	-0.01042	0.0200979	0.0122342			11.6	0.010803	-0.00395845	0.0216575	0.0293204	0.0116281	0.0024565	-0.0046563			11.6	-0.00049578	0.0104595	0.0184579	0.0109927	0.0162434	-0.012955	0.010451			11.6	-0.0010146	0.00558061	0.0112188	0.0110147	0.0116414	0.0183021	-0.00480156
11.8	-0.00126174	0.0165002	0.00945459	0.00475994	0.00265843	0.00125416	-0.00353497			11.8	0.0232086	0.0105293	0.0063138	0.0259608	0.00091805	0.0150689	0.017146			11.8	0.00857553	0.0103188	0.0180856	0.0313971	0.0161306	0.0132667	0.00244329			11.8	0.00313257	0.00973288	0.00848329	0.00701566	0.0193051	0.00073619	0.0209227			11.8	0.00701045	0.0165339	0.00806953	0.0180771	0.0131165	0.0266071	0.0114117
12	0.0002217	0.0174895	0.0225608	0.0204914	0.0174824	0.00376032	0.0124488			12	0.0192782	0.0119106	0.0129259	0.0155322	0.0157527	0.00895014	0.012517			12	0.00956438	0.00955973	0.0119194	0.0130018	0.0141563	0.00592354	0.00378363			12	0.00398679	0.0116665	0.00638442	-0.00072636	0.0179877	-0.00055877	0.0109787			12	0.00170547	0.0129719	0.0128935	0.0152696	0.01706	0.0222419	0.0159337
12.2	0.0122274	0.0156504	0.014667	0.0202954	0.0146874	-0.00284073	0.0152166			12.2	0.014741	0.00780445	0.0173647	0.00983355	0.00146515	0.0158103	0.010881			12.2	0.0135178	0.0053432	0.0171437	0.00357188	0.0131831	-0.00461584	0.0117961			12.2	0.00093202	0.0096815	0.0129119	0.00254072	0.0234977	-0.00128852	-0.00074404			12.2	-0.0010726	0.00499701	0.00973767	0.0217034	0.0194675	0.00329636	-0.00123298
12.4	0.00285232	0.0142433	0.00102441	0.00796087	0.00597967	0.00141234	-0.00031246			12.4	0.021066	0.0182116	0.0119395	0.0179419	-0.00263718	0.0175695	0.0180603			12.4	0.00998708	-0.00038585	0.0216304	0.0290737	0.0250692	0.0193292	0.00057786			12.4	-0.00035652	0.013469	0.0164034	0.0108448	0.0153274	0.00091442	0.00550899			12.4	-0.00092155	0.0114216	0.0005682	0.0147163	0.0174812	0.0114221	0.00845603
12.6	0.00232309	0.0196614	0.0159425	0.0112613	0.0112996	0.0081146	-0.00383627			12.6	0.0233103	0.00871022	0.00977884	0.0215196	0.00218306	0.00829022	0.0169464			12.6	0.0118179	0.0109619	0.0141092	0.0216564	0.0144996	0.00772366	-0.00278978			12.6	-0.00015398	0.0123546	0.00970878	0.00435577	0.0152023	0.00300322	0.0233541			12.6	-0.00062359	0.0217888	0.0127816	0.0131039	0.0156755	0.0254759	0.00999373
12.8	0.00114927	0.0240757	0.0252051	0.0130496	0.0105979	-0.00112553	0.00282291			12.8	0.0164581	0.0148602	0.0121528	0.011698	0.00783802	0.00860538	0.00918661			12.8	0.0144734	0.0136871	0.0118711	0.0157671	0.0154844	0.00176764	-0.00141139			12.8	0.00513488	0.0102959	0.00314199	0.0090329	0.0220368	-0.00316954	0.0126562			12.8	0.00281861	0.00934513	0.0204916	0.0177276	0.0126325	0.018575	0.00090532
13	0.00955101	0.0111497	0.0187764	0.017683	0.0100593	0.00499617	0.00993608			13	0.0108776	0.020926	0.0151132	0.0176959	0.00752187	0.0205749	0.0123104			13	0.0111692	0.0153195	0.01755	0.0166091	0.0155327	0.00977541	0.0108756			13	0.00017439	0.00655659	0.0118473	0.00885158	0.0209322	0.00214442	0.00142827			13	0.00728374	0.00607748	0.00834677	0.0176536	0.0205231	0.00725689	0.00827946
13.2	0.00651366	0.020086	0.00283554	0.0129138	0.0113191	0.00203891	0.00466924			13.2	0.021002	0.0172982	0.0151414	0.0195076	0.0130522	0.0122584	0.0209963			13.2	0.012132	0.00672566	0.0159139	0.0123613	0.0219898	0.00481718	0.00801556			13.2	0.00250074	0.0161907	0.0177006	0.00761677	0.0129211	0.00154388	0.00584487			13.2	0.00501581	0.0157268	0.00557584	0.0180965	0.0186902	0.013645	0.00883627
13.4	-2.539e-05	0.0165615	0.0160693	0.0150339	0.00944872	0.00127854	-0.00274407			13.4	0.0275386	0.0154014	0.00992441	0.0133028	-0.00542591	0.0114667	0.0153942			13.4	0.0116457	0.00547404	0.0116637	0.0214893	0.0183163	0.00620835	-0.00460508			13.4	0.0052364	0.0171289	0.0156651	0.00369118	0.0167937	-0.00916389	0.0179189			13.4	0.00226524	0.0167912	0.0155186	0.0134935	0.0163675	0.0234193	-0.0028167
13.6	0.00418459	0.0169601	0.0213011	0.00798216	0.0112806	0.00289767	0.00587095			13.6	0.0136161	0.0147429	0.00729185	0.0170664	0.00892999	0.0135192	0.00849823			13.6	0.0104875	0.013881	0.017314	0.0245284	0.0201847	0.0128256	0.00279088			13.6	0.00045523	0.0087953	0.00999867	0.00866095	0.0217895	-0.00569825	0.0201644			13.6	-0.00026119	0.0090313	0.0129913	0.0237756	0.0163765	0.0137902	0.00863161
13.8	0.00785048	0.0192353	0.0186364	0.0124248	0.0152634	0.00625395	0.0122897			13.8	0.0179626	0.0136744	0.0124721	0.0156067	0.0172489	0.00870127	0.0137628			13.8	0.0159465	0.0148999	0.0152548	0.00974179	0.0171653	0.00653385	0.00557879			13.8	0.00824866	0.0088855	0.00942513	0.0111333	0.0150945	0.00644971	0.0100531			13.8	0.00138294	0.0148119	0.00705225	0.0234427	0.0242867	0.0113851	0.0169929
14	0.00835712	0.0208729	0.0124541	0.0207219	0.0181389	-0.00021351	0.0220373			14	0.0190925	0.014557	0.0162224	0.0212507	0.00854047	0.0125989	0.0165709			14	0.0127021	0.0049512	0.0149672	0.00607499	0.0163902	-0.0004572	0.00726604			14	0.00022425	0.0114583	0.0210874	0.00515027	0.0138584	-0.00231276	0.00056458			14	-0.00255937	0.0134678	0.0103214	0.0144788	0.0218856	0.0122577	-0.00223183
14.2	0.00699567	0.0182926	0.00625093	0.0107445	0.0120974	-0.0049144	0.00135337			14.2	0.0206325	0.012624	0.00534568	0.0211419	-0.00311477	0.0160998	0.0142494			14.2	0.0114588	-0.00415131	0.0231979	0.0312702	0.0253413	0.0110916	0.00543114			14.2	0.00038257	0.0148672	0.0149585	0.0165551	0.0176117	-0.00872909	0.00920782			14.2	0.00540612	0.0141321	0.00862692	0.012425	0.0118143	0.0157577	0.00384065
14.4	0.00409529	0.0216572	0.0128762	0.0142097	0.0176179	0.00522476	0.00198461			14.4	0.0224781	0.0157023	0.00673716	0.0233679	0.00613474	0.0116099	0.0121801			14.4	0.011194	0.0135546	0.0178471	0.0231243	0.0226024	0.0097872	0.00325196			14.4	0.00244081	0.0137838	0.0105215	0.0116236	0.0119102	0.00185024	0.0215228			14.4	0.00494478	0.0214737	0.00604644	0.0150196	0.0155586	0.0223808	0.0124522
14.6	0.0077008	0.0214257	0.0288359	0.0234447	0.0193363	0.00049255	0.0100471			14.6	0.0198879	0.0162734	0.0160651	0.0218489	0.0123256	0.0074632	0.00682284			14.6	0.0121236	0.0112937	0.012741	0.00393637	0.0173607	0.00167923	0.00207584			14.6	0.00191215	0.00915403	0.00604555	0.00218447	0.0230148	0.00506998	0.0121879			14.6	0.00328835	0.0141449	0.0157642	0.0178634	0.0158277	0.0142153	0.00354671
14.8	0.0105379	0.0140748	0.0250312	0.0192917	0.0151178	-0.00012773	0.00895501			14.8	0.0128649	0.0178916	0.014518	0.0194387	0.0110427	0.0198428	0.0162757			14.8	0.015076	0.0110126	0.0228215	0.0162768	0.0155743	0.00021509	0.0129912			14.8	0.00247211	0.00861972	0.0109422	0.0101429	0.0245228	0.00069719	-0.0004447			14.8	0.00364268	0.00672159	0.00595832	0.0129232	0.0201323	-0.00044229	0.00438586
15	0.0155732	0.0147913	0.00658014	0.0106882	0.0160929	0.00778752	0.00586364			15	0.0239851	0.0195959	0.0116316	0.022725	0.00125882	0.0169793	0.0250962			15	0.0134033	0.0100771	0.0158947	0.022635	0.0306074	0.0138343	0.0033057			15	0.00154871	0.0148483	0.0174906	0.018799	0.0174715	0.00630674	0.00607598			15	0.00512051	0.0166688	0.00438537	0.0120199	0.0143846	0.023443	0.0134044
15.2	0.00182324	0.0246646	0.015472	0.0163388	0.0135283	0.00705678	-0.00842063			15.2	0.024542	0.0122801	0.0100566	0.0252624	0.00693417	0.00659647	0.0195886			15.2	0.0141477	0.00696451	0.0174535	0.0234679	0.0168242	0.00972862	-0.0046482			15.2	0.0005274	0.011946	0.0110071	0.00333722	0.0132674	0.00243438	0.0236917			15.2	-0.00094742	0.0193062	0.0141535	0.0162081	0.0135033	0.0361706	0.00246892
15.4	0.00915912	0.0137257	0.026511	0.017387	0.0119537	-0.00186647	0.00157917			15.4	0.0172878	0.0166471	0.0115302	0.0131549	0.0139694	0.0144303	0.0118107			15.4	0.014787	0.0132593	0.0182202	0.00943562	0.0144043	0.00520815	0.00365395			15.4	0.00161548	0.0117594	0.0085908	0.0115719	0.0205308	-0.00230233	0.0226585			15.4	0.00196562	0.0154384	0.0122554	0.0153064	0.0180265	0.0219983	0.00195303
15.6	0.0126758	0.0198427	0.0206634	0.0145924	0.0165534	0.00557833	0.0116998			15.6	0.0139151	0.023081	0.0144929	0.0258232	0.0178981	0.0171913	0.0195731			15.6	0.0143787	0.0153667	0.0123569	0.0194429	0.0194046	0.00927969	0.0104522			15.6	0.00821695	0.00773283	0.0131972	0.0141363	0.0110674	0.0066341	0.00262137			15.6	0.00393005	0.0117653	0.00741813	0.0162051	0.0275892	0.00887525	0.0145663
15.8	0.0131206	0.018198	0.00610514	0.0245494	0.0195775	0.00165378	0.0152025			15.8	0.0206415	0.0165493	0.0177424	0.0277812	0.00436593	0.0159429	0.0226019			15.8	0.00879422	0.0105045	0.0110912	0.0116888	0.0252292	0.00756557	0.00063361			15.8	-0.00067664	0.0138378	0.0223299	0.0117978	0.0157422	0.00249851	0.00795865			15.8	0.00028575	0.0140152	0.0118951	0.0156262	0.0209985	0.0217459	0.0105375
16	0.0029938	0.0171968	0.0072872	0.0139696	0.010454	-0.0080786	-0.00258149			16	0.0249395	0.0165911	0.00755636	0.0254608	-0.00335038	0.0182669	0.0179293			16	0.01706	0.00561815	0.023372	0.0282432	0.0196022	0.00995532	-0.00160075			16	-0.00126503	0.0136968	0.0213398	0.0133533	0.0150342	-0.00358384	0.0184842			16	0.00466335	0.00984506	0.0178064	0.0164947	0.015016	0.026625	-0.0008996
16.2	0.00381743	0.0222543	0.0138711	0.0143775	0.0186741	0.00172755	-0.00031046			16.2	0.0226712	0.0186359	0.00680197	0.0332992	0.0154832	0.0122711	0.0131797			16.2	0.0149301	0.0176839	0.0150171	0.0246327	0.0217621	0.0153631	0.00786049			16.2	0.00583904	0.0142718	0.00676867	0.0117185	0.0193035	0.00253291	0.0225311			16.2	0.00578518	0.0146111	0.0122022	0.0212706	0.019156	0.0240846	0.0118195
16.4	0.0106961	0.0190122	0.0209517	0.0270583	0.0232732	0.00707223	0.0138939			16.4	0.0198918	0.0145407	0.0174956	0.0202893	0.0191422	0.00640032	0.0168206			16.4	0.0112745	0.0161602	0.0157474	0.0109903	0.0200764	0.00533993	0.0115793			16.4	0.00588823	0.0146008	0.00968377	0.00668718	0.0223207	0.00465517	0.00858482			16.4	0.00403607	0.0110963	0.0183665	0.0223243	0.0248372	0.0266909	0.0182888
16.6	0.0185773	0.019345	0.0176414	0.0248704	0.0200046	-0.00640887	0.0138219			16.6	0.018426	0.0177661	0.0128697	0.0125013	0.00611329	0.0194634	0.0172813			16.6	0.016471	0.00957895	0.0220818	0.0168957	0.0178545	-0.00158158	0.0111552			16.6	0.00013915	0.0131294	0.0180953	0.0153449	0.0276993	-0.00489749	0.00879891			16.6	0.00503986	0.00585342	0.0144465	0.0163129	0.0247468	0.00571228	0.00309735
16.8	0.0139956	0.0134816	0.00504332	0.0106421	0.0139867	0.00090093	0.00099216			16.8	0.0242413	0.0205714	0.00845753	0.0310352	0.0036306	0.0185631	0.0216783			16.8	0.0149972	0.0019633	0.0244971	0.0334101	0.0281764	0.0223307	0.00529568			16.8	0.0003641	0.0152359	0.0199835	0.0171742	0.0214414	0.00134325	0.0167467			16.8	0.00937187	0.014802	0.00485793	0.0160444	0.0176717	0.0266763	0.00892592
17	0.00250778	0.0262936	0.0110814	0.0223294	0.0140253	0.00916362	-0.00746175			17	0.0253076	0.0174567	0.00877928	0.0249039	0.0160066	0.0123043	0.0161382			17	0.0129775	0.0134199	0.0191192	0.0242371	0.0168819	0.0112399	-0.00129438			17	0.00511415	0.0165564	0.0113111	0.00929587	0.0195463	0.00312074	0.0264845			17	0.00605375	0.0232551	0.0125861	0.0182305	0.0172653	0.0306609	0.0174207
17.2	0.00409145	0.0205898	0.0284995	0.0262254	0.0131147	0.00013327	0.00484318			17.2	0.0128022	0.0211162	0.0207694	0.0216383	0.0186832	0.0117789	0.0139631			17.2	0.0151915	0.014045	0.0180149	0.00863183	0.0127021	-0.0029017	0.0132678			17.2	0.00718291	0.0132976	0.00844967	0.00419341	0.023661	0.00136313	0.00705429			17.2	-0.00155322	0.0132398	0.01557	0.0235889	0.0223745	0.026071	0.00290321
17.4	0.0178562	0.012614	0.0192562	0.0150379	0.0177798	0.0026694	0.00747863			17.4	0.0208088	0.0187292	0.0102043	0.0274118	0.00530049	0.0207869	0.02258			17.4	0.0171008	0.0128512	0.0218953	0.0171644	0.0293966	0.0164853	0.0137566			17.4	0.0023289	0.00757538	0.0174304	0.0162393	0.0245853	0.00395997	0.00313306			17.4	0.00887324	0.00866949	0.00602001	0.0153042	0.0273061	0.00613022	0.0113446
17.6	0.00939873	0.0237936	0.00325736	0.0170715	0.0198353	0.00750493	0.00576628			17.6	0.0323313	0.016699	0.0100421	0.0276963	-0.00164441	0.0122884	0.0310935			17.6	0.0154812	0.00580718	0.0174963	0.0197553	0.0301468	0.0116105	0.00287972			17.6	0.00419586	0.0166458	0.0206929	0.012061	0.0139179	0.00222173	0.0140709			17.6	0.0043482	0.0157743	0.00660181	0.0166779	0.0219995	0.0217812	0.0177168
17.8	0.00395335	0.0223099	0.0162952	0.016493	0.0140884	0.00110581	0.00190277			17.8	0.021364	0.0185318	0.010765	0.0239769	0.00796991	0.013353	0.0150124			17.8	0.00917388	0.0106318	0.0125345	0.0222604	0.0174621	0.00979673	-0.00161317			17.8	0.00512039	0.0151159	0.0114362	0.00566405	0.0250349	-0.00267236	0.0258725			17.8	0.00455143	0.0183662	0.0171113	0.0152693	0.0184398	0.0277136	0.00280553
18	0.00579538	0.0193356	0.0181494	0.0138274	0.0115346	0.00335504	-0.00447388			18	0.0141428	0.0231785	0.0159404	0.0214869	0.011147	0.0194441	0.0114041			18	0.0162794	0.0184641	0.0205296	0.0238634	0.0242725	0.0146528	0.0115298			18	0.00688918	0.0073864	0.0101286	0.0127879	0.0271111	-0.0012486	0.0202745			18	0.00234403	0.0136694	0.0178639	0.0231928	0.0179348	0.019536	0.00910387
18.2	0.0147151	0.0170163	0.0231028	0.0194475	0.022609	0.00965859	0.0119423			18.2	0.0241197	0.0219856	0.0174706	0.0264636	0.0176309	0.0154857	0.0219464			18.2	0.0138632	0.0228452	0.0144523	0.0144431	0.0257306	0.0084656	0.0139712			18.2	0.00254425	0.0127758	0.0140473	0.0126395	0.0224141	0.00196766	0.0081911			18.2	0.00207771	0.0121156	0.0117683	0.0233708	0.030237	0.017995	0.0210517
18.4	0.0169698	0.0219919	0.00963976	0.0265341	0.0189598	-0.00067587	0.0175566			18.4	0.026328	0.0186412	0.0162208	0.022509	0.00381109	0.0145832	0.024478			18.4	0.0126486	0.0024111	0.0187041	0.0198787	0.024214	0.00735122	0.00385307			18.4	0.00133262	0.0162444	0.0284129	0.0133467	0.0151614	-0.0067513	0.00155839			18.4	0.0053695	0.0158268	0.0115618	0.017027	0.0218699	0.0145938	0.00687269
18.6	0.00974724	0.0213596	0.0098435	0.0170844	0.0141917	-0.00393082	0.00138114			18.6	0.0259087	0.0211201	0.0063249	0.0269232	0.00303991	0.0208158	0.0169877			18.6	0.0183806	0.00878003	0.0272986	0.0335317	0.0241767	0.0139547	0.00475268			18.6	-0.00036245	0.0176467	0.0182191	0.0174214	0.019783	-0.00194073	0.019062			18.6	0.00756761	0.0170982	0.0167946	0.0195539	0.0186368	0.0309067	0.00377734
18.8	0.00863674	0.0197242	0.0133116	0.014061	0.0260891	0.00559222	-0.00184563			18.8	0.0271303	0.0238337	0.00981337	0.0248142	0.0248602	0.013074	0.0103804			18.8	0.0146758	0.0194232	0.021358	0.0243575	0.0219712	0.0154009	0.00210139			18.8	0.00187402	0.0168719	0.00930857	0.0165902	0.0223041	0.0071232	0.0265978			18.8	0.00639914	0.0223343	0.00667881	0.0200847	0.0205299	0.0308902	0.0210069
19	0.00778526	0.0228254	0.0315221	0.0244926	0.027786	-0.00059957	0.00842977			19	0.0170317	0.0168457	0.0165284	0.0206067	0.0216313	0.0136171	0.0200035			19	0.0189466	0.0164903	0.0160732	0.00636358	0.0119413	0.00432905	0.00779376			19	0.00620352	0.0140719	0.014799	0.00700521	0.0231512	0.00110654	0.00950543			19	0.00235656	0.0106758	0.0124117	0.025205	0.028688	0.0160502	0.0108674
19.2	0.0199425	0.0149911	0.0196153	0.022998	0.0177207	0.00272088	0.0109584			19.2	0.0274029	0.0230339	0.0115445	0.016408	-0.00113093	0.0222812	0.0245757			19.2	0.0195682	0.00720487	0.020792	0.0214937	0.0300821	0.0062826	0.0128545			19.2	0.00823654	0.0164243	0.0213143	0.0145483	0.0298485	-0.00135913	0.00260135			19.2	0.00779104	0.00822475	0.0102763	0.0212124	0.0231434	0.00400672	0.00795649
19.4	0.0120438	0.0220217	0.0071949	0.0168265	0.0191994	0.00235627	0.00136526			19.4	0.0276717	0.0187973	0.00743842	0.0330253	0.00796743	0.0141427	0.017867			19.4	0.0124839	0.0120399	0.0195492	0.035853	0.0297364	0.020208	0.00204198			19.4	0.00390563	0.0149309	0.0175367	0.0194563	0.00944635	0.00534966	0.0210792			19.4	0.00828549	0.0156441	0.00060012	0.0178878	0.0223937	0.0221512	0.0152123
19.6	0.00600433	0.0268715	0.0180275	0.0191787	0.0207113	0.00254237	-0.00680892			19.6	0.0274667	0.0208489	0.00779863	0.0235119	0.0185754	0.00635547	0.0118663			19.6	0.0131462	0.018177	0.0160859	0.0189786	0.0182328	0.0102815	-0.00486687			19.6	0.00723379	0.014	0.00920161	0.00759951	0.0189145	0.00147973	0.0265293			19.6	-0.00131438	0.0248843	0.0131139	0.0216342	0.0174258	0.0344322	0.0104826
19.8	0.0101579	0.0252184	0.0230472	0.0157605	0.017477	0.00022877	-0.00015459			19.8	0.0192188	0.0215035	0.0151411	0.018908	0.0171147	0.0233811	0.0151182			19.8	0.0148709	0.0178922	0.0185824	0.0124721	0.0129316	0.00924824	0.00766101			19.8	0.00227205	0.0108601	0.0110567	0.0109477	0.0302057	0.00317555	0.00963118			19.8	0.00522068	0.00789458	0.0163711	0.0253034	0.0271762	0.0112814	0.0100134
20	0.0184046	0.0205213	0.0195647	0.0201365	0.0214391	0.00576789	0.0121207			20	0.022056	0.0269522	0.0175746	0.0315311	0.0153139	0.0213687	0.0244527			20	0.0174111	0.0165652	0.0182948	0.019067	0.0282959	0.0172632	0.0132017			20	0.00539617	0.0117947	0.0207367	0.0143075	0.0213945	0.00673822	0.00676139			20	0.00812655	0.00868458	0.0105231	0.0248644	0.0254291	0.0104355	0.0147367
20.2	0.016147	0.0238376	0.0121352	0.0247377	0.0245065	0.00167475	0.0130985			20.2	0.0307271	0.0172903	0.0161273	0.0270715	0.00878754	0.0107919	0.0227737			20.2	0.0163465	0.0113327	0.0205684	0.0268795	0.023523	0.0116731	0.00035224			20.2	0.00307298	0.0148344	0.020112	0.00966181	0.0140268	0.00563696	0.0133719			20.2	0.00572935	0.0173705	0.0108729	0.0190269	0.0263055	0.0205456	0.0117714
20.4	0.00917947	0.0224196	0.0135008	0.0193146	0.0179595	-0.00064548	-0.00269668			20.4	0.0249646	0.0204203	0.0139268	0.0253183	0.013728	0.0125531	0.0153809			20.4	0.014548	0.0219915	0.0175531	0.0236561	0.0184648	0.00918896	0.00066243			20.4	0.00473051	0.0206234	0.0123301	0.0134433	0.0256864	-0.00521048	0.0262545			20.4	0.00462707	0.0147482	0.0133362	0.0213928	0.0177259	0.0289866	0.00256606
20.6	0.00326143	0.0228969	0.016044	0.013089	0.0189828	0.00993284	0.00401698			20.6	0.0216045	0.0275043	0.0154883	0.0303075	0.0265945	0.0225338	0.0138046			20.6	0.0127324	0.0236366	0.020241	0.0204191	0.0237079	0.0149378	0.00437002			20.6	0.00934143	0.0105627	0.0103062	0.0132385	0.0229509	0.0033018	0.019902			20.6	0.00559337	0.0147741	0.0168006	0.0267824	0.0269943	0.0266192	0.0190314
20.8	0.0179413	0.0206912	0.0251729	0.02705	0.0233115	0.00607969	0.0163711			20.8	0.0300266	0.0226614	0.0167888	0.0263534	0.0206551	0.010702	0.0224017			20.8	0.019786	0.0190433	0.0133822	0.00732896	0.0243776	0.00502159	0.0120693			20.8	0.00789253	0.0165063	0.0187147	0.00629726	0.0223133	0.00286069	0.00882918			20.8	0.00130042	0.017496	0.0151986	0.0257105	0.0284278	0.0192517	0.0157789
21	0.0166516	0.0266605	0.0156869	0.0244631	0.013568	0.00049745	0.0155984			21	0.0277919	0.0220939	0.0163525	0.0265908	0.00400969	0.0218675	0.0196798			21	0.0183896	0.00812436	0.0219186	0.0188058	0.0266318	0.00912553	0.00954553			21	0.00524521	0.0151568	0.0246701	0.0127738	0.0258908	-0.00568893	0.00974254			21	0.0030196	0.0148132	0.0134749	0.0198718	0.0271301	0.0097321	0.00676682
21.2	0.0126693	0.0218691	0.00738973	0.0129188	0.0189	0.00316063	0.0004482			21.2	0.0255412	0.0258297	0.0074419	0.0297919	0.0201827	0.0198692	0.0189268			21.2	0.0176009	0.0169748	0.0258129	0.0368854	0.0296531	0.0160561	0.00227277			21.2	0.00083144	0.0139698	0.0213933	0.0189758	0.0233046	0.00266229	0.0260742			21.2	0.00780594	0.0175339	0.00433015	0.0219756	0.0250781	0.021881	0.0127766
21.4	0.0059462	0.0292408	0.024867	0.0227766	0.0236412	0.00963855	0.00068212			21.4	0.0283801	0.0212901	0.0151013	0.0210069	0.0199142	0.0160898	0.0151375			21.4	0.0167273	0.0180733	0.015344	0.0181248	0.0199285	0.00936338	0.00390575			21.4	0.00437319	0.0138329	0.0122295	0.00867623	0.0219045	0.00231635	0.0246819			21.4	0.0058058	0.0247911	0.0192395	0.0229155	0.0218284	0.0390612	0.0146451
21.6	0.0118795	0.0231284	0.0285797	0.0243658	0.0190298	0.00018537	0.0116997			21.6	0.0182654	0.0208658	0.0225256	0.0116449	0.0215281	0.0188148	0.0128622			21.6	0.0191684	0.0123671	0.0207584	0.00651924	0.0212363	0.00353237	0.0169797			21.6	0.00498012	0.0171357	0.0162059	0.0115476	0.0358896	-0.00064244	0.0086327			21.6	0.00420298	0.0141176	0.0158459	0.0248752	0.028899	0.0105246	0.00629894
21.8	0.0169925	0.0221454	0.0202776	0.0225673	0.0216484	0.00686421	0.0125182			21.8	0.0260914	0.0267751	0.0164781	0.0279942	0.0129204	0.0238699	0.02151			21.8	0.0158204	0.00822218	0.024527	0.0298031	0.0360714	0.0183989	0.0120372			21.8	0.00449989	0.0133983	0.0195012	0.0175415	0.0237188	0.00308682	0.0103895			21.8	0.00747484	0.0148436	0.00399969	0.0223185	0.0300648	0.0163332	0.00808738
22	0.0138235	0.0255063	0.00643992	0.0177733	0.019984	0.00866777	0.00654821			22	0.0338822	0.0218632	0.0136885	0.0248486	0.0136788	0.0137626	0.0249394			22	0.0104295	0.0131052	0.0195365	0.0317716	0.0233914	0.0165809	0.00173877			22	0.00460677	0.0154387	0.0165039	0.014284	0.0202054	0.00387888	0.0286169			22	0.00678106	0.0202087	0.00792968	0.0171845	0.0235905	0.029313	0.011877
22.2	0.00437821	0.0256676	0.0173556	0.021675	0.0177086	0.00674793	0.00400092			22.2	0.0244711	0.025847	0.0195465	0.0147538	0.0180923	0.0193981	0.0134111			22.2	0.0178569	0.0177459	0.0107765	0.0163702	0.0207911	0.00583534	0.00551787			22.2	0.00474961	0.0168565	0.0133443	0.0122755	0.0316985	-0.00011138	0.0250975			22.2	0.00366667	0.0200598	0.0203456	0.021931	0.0223876	0.0310182	-0.00045435
22.4	0.0120249	0.0199984	0.0243724	0.0176981	0.0143752	0.00525914	0.0104006			22.4	0.0206568	0.0293866	0.0180881	0.0152699	0.0177359	0.0210744	0.0143988			22.4	0.021878	0.0175697	0.0201032	0.022602	0.0243302	0.0163979	0.016671			22.4	-1.556e-05	0.0135854	0.0139346	0.0136796	0.0310445	0.00123098	0.0105132			22.4	0.00687033	0.0114146	0.0161619	0.0292886	0.0227949	0.0142144	0.0131137
22.6	0.0161992	0.0274815	0.0265639	0.0242894	0.0231837	0.0089011	0.0119661			22.6	0.0280543	0.0259493	0.0205847	0.0240196	0.0144449	0.0161256	0.0248636			22.6	0.014762	0.0176273	0.018677	0.0185211	0.0336076	0.00840063	0.0127128			22.6	0.00508269	0.0161114	0.0252105	0.0143069	0.0219174	0.00474143	0.00534828			22.6	0.00890466	0.0195951	0.00462686	0.0269539	0.0262115	0.0173413	0.016767
22.8	0.0173295	0.0264766	0.013578	0.0274083	0.0242013	0.00133283	0.0230905			22.8	0.030862	0.0233434	0.0119612	0.0266672	0.0122285	0.0194379	0.0199852			22.8	0.0145	0.00954878	0.0167251	0.0209258	0.0259161	0.009445	0.00742701			22.8	0.0033279	0.0167165	0.0237093	0.0131201	0.0183398	-0.00557261	0.0180083			22.8	0.00809242	0.0177377	0.0193467	0.0226676	0.0203051	0.0256287	0.00640749
23	0.0131493	0.0241687	0.0111557	0.0125676	0.0197805	0.00115506	0.00573033			23	0.0208256	0.0223244	0.0105634	0.0280502	0.0157291	0.022621	0.0124554			23	0.0142068	0.020123	0.0264934	0.0289531	0.0221322	0.0104626	0.00494788			23	0.00270042	0.0142522	0.0141056	0.0153657	0.0247697	-0.00479367	0.0274122			23	0.00914166	0.0195589	0.0163176	0.0224811	0.0207563	0.0243275	0.00782691
23.2	0.0130155	0.0250521	0.0188068	0.0197964	0.0212783	0.0058897	0.00770691			23.2	0.0275136	0.0246628	0.0142516	0.024243	0.027363	0.0164998	0.0147211			23.2	0.0149532	0.018248	0.0158202	0.0106807	0.022998	0.00353994	0.0118347			23.2	0.00500088	0.0188376	0.012212	0.014348	0.0230468	0.00555042	0.0214491			23.2	0.00628406	0.0192611	0.0102843	0.0293369	0.0207484	0.029892	0.018839
23.4	0.0170433	0.0239424	0.0284721	0.0245151	0.0259318	0.00410957	0.0187047			23.4	0.026359	0.0205255	0.0211989	0.026859	0.0206153	0.0191374	0.0198069			23.4	0.013868	0.0191814	0.0160207	0.0136082	0.0226484	0.00275409	0.0111242			23.4	0.00356591	0.0169572	0.0219887	0.00886978	0.0290236	0.00200785	0.00483582			23.4	0.00645097	0.0171281	0.0145914	0.0286737	0.0330413	0.0167729	0.0128497
23.6	0.0174028	0.0166884	0.0199567	0.026463	0.0236421	0.00368298	0.0143594			23.6	0.0284061	0.0298595	0.0128795	0.0272294	0.00559356	0.027984	0.0222047			23.6	0.0146969	0.00301244	0.0283439	0.022919	0.0319045	0.0141692	0.0087955			23.6	-0.00098165	0.0203393	0.0187907	0.018004	0.029093	-0.00719426	0.01349			23.6	0.00333787	0.0135071	0.0159163	0.0168903	0.024583	0.0185663	0.00704044
23.8	0.0132117	0.0225073	0.00717643	0.0169251	0.0214039	0.00696886	0.0039125			23.8	0.0275267	0.019445	0.0121809	0.0240417	0.0213123	0.0152852	0.0181458			23.8	0.0185526	0.0143677	0.0243094	0.0381323	0.0309861	0.0186536	0.00375842			23.8	0.00598307	0.0196997	0.0158432	0.0195075	0.0174158	0.00225273	0.0274022			23.8	0.00991591	0.0281084	0.00742676	0.0234545	0.0175679	0.0322434	0.0175629
24	0.0101467	0.0310115	0.0255765	0.0218136	0.0246521	0.00827122	0.0017098			24	0.0260363	0.0230218	0.017155	0.0212981	0.0262393	0.0125754	0.0135141			24	0.0184244	0.0177948	0.0112935	0.0127574	0.0178068	0.00016861	0.00736893			24	0.00852595	0.0182493	0.00833618	0.00824313	0.0259176	0.00193526	0.0205966			24	0.00662096	0.0244279	0.0132546	0.0288758	0.024066	0.0339807	0.013506
24.2	0.0132218	0.023064	0.0295692	0.0196123	0.0143846	0.00297037	0.0086815			24.2	0.0204536	0.0272527	0.0230449	0.0226093	0.00800739	0.0272015	0.0194273			24.2	0.0191868	0.015586	0.0216729	0.0197553	0.0263483	0.00305865	0.0154755			24.2	0.00401089	0.0140558	0.0119963	0.0149391	0.0350134	0.00318861	0.00991056			24.2	0.00638387	0.0122298	0.0178381	0.0281226	0.0310819	0.0122502	0.00711952
24.4	0.0153988	0.022141	0.015737	0.0224421	0.0248562	0.012616	0.0214112			24.4	0.0317179	0.0255075	0.0136476	0.0296519	0.0126802	0.0198676	0.0279567			24.4	0.0167936	0.0121949	0.0190175	0.0310635	0.037813	0.0185128	0.00946357			24.4	0.00195203	0.0178626	0.0270131	0.0201555	0.0209946	0.00355715	0.00688419			24.4	0.00649149	0.0152172	0.00656383	0.0211985	0.0288064	0.012802	0.0192618
24.6	0.0107148	0.0300209	0.0131555	0.0235821	0.0224506	0.00589836	0.0154986			24.6	0.0330158	0.0227603	0.0128933	0.029742	0.0150107	0.0166357	0.0233683			24.6	0.016988	0.0128502	0.0150381	0.0297755	0.0252435	0.0145427	0.00128599			24.6	0.00671209	0.0200764	0.0196081	0.00872947	0.019259	0.00576901	0.0255232			24.6	0.00193433	0.0250877	0.0136843	0.0251852	0.0252489	0.038461	0.0149701
24.8	0.0074208	0.0247241	0.0190856	0.0158728	0.0161437	0.00337113	0.00493443			24.8	0.0247166	0.0208763	0.0202306	0.0196695	0.0204353	0.0203136	0.0118006			24.8	0.0236602	0.0210832	0.0205859	0.0204164	0.0263726	0.0114681	-0.00155067			24.8	0.00924535	0.0144968	0.0121561	0.0150785	0.0369981	-0.0037689	0.024782			24.8	0.00687059	0.0198309	0.0212884	0.0283296	0.0204408	0.0294195	0.00922035
25	0.0136486	0.0236727	0.0197906	0.0168495	0.0252872	0.0065158	0.0109818			25	0.0261454	0.0258454	0.0167242	0.0370656	0.0266132	0.0228107	0.0190186			25	0.0202214	0.0195099	0.0206704	0.0256151	0.0294633	0.0116707	0.0117084			25	0.00633206	0.00795761	0.0162099	0.0115505	0.0317945	0.00517606	0.0129155			25	0.00339198	0.012058	0.0148993	0.0356966	0.0269221	0.0187963	0.0186549
25.2	0.0210513	0.0278246	0.0256259	0.0279345	0.0331938	0.00598817	0.027314			25.2	0.0350586	0.0276705	0.0217513	0.0279791	0.0173113	0.0168354	0.0234537			25.2	0.0181035	0.0172321	0.0162271	0.0154574	0.0326031	0.00123356	0.0117826			25.2	0.00293835	0.0184493	0.0236718	0.0133761	0.0286668	0.00569737	0.0125738			25.2	0.00631418	0.0219082	0.0121525	0.0262125	0.0332189	0.0168517	0.0128816
25.4	0.0176576	0.0239519	0.0141351	0.0221344	0.0255251	0.00270988	0.0191359			25.4	0.030159	0.0265259	0.018167	0.0240462	0.00946801	0.0222618	0.0213089			25.4	0.0183199	0.00704174	0.0242729	0.0274189	0.0287563	0.0124544	0.00759535			25.4	0.00216614	0.0243652	0.0218764	0.017861	0.0310729	-0.00711256	0.0227573			25.4	0.00390802	0.0149281	0.0150483	0.0245169	0.0243811	0.0264476	0.00613045
25.6	0.0157766	0.024145	0.00775999	0.0158085	0.023545	0.00014057	0.00338573			25.6	0.0260406	0.0215547	0.0129653	0.0378965	0.0258296	0.0223258	0.0188743			25.6	0.0169387	0.0196045	0.0300113	0.036296	0.0344798	0.0196942	0.0055984			25.6	0.00506204	0.0184271	0.0173862	0.0148987	0.0278096	0.00338031	0.0277242			25.6	0.00796258	0.0192304	0.0185506	0.0323753	0.029842	0.0338496	0.0194811
25.8	0.00984885	0.034998	0.0247649	0.0243849	0.0285698	0.00788098	0.00032155			25.8	0.0284009	0.0278821	0.0160549	0.0275852	0.0263797	0.0175339	0.0159923			25.8	0.0153736	0.0143727	0.0185523	0.0182876	0.0244991	0.0141183	0.00647213			25.8	0.0079261	0.0203188	0.0156189	0.00961669	0.0266721	0.00501321	0.0141603			25.8	0.00428354	0.0200481	0.0172904	0.0337661	0.0339551	0.0237059	0.023951
26	0.0160763	0.0287135	0.0305667	0.029175	0.0246138	0.00207394	0.0164258			26	0.028347	0.0272312	0.020073	0.0147954	0.0184053	0.0211446	0.0217071			26	0.0182909	0.0173869	0.0207642	0.0102418	0.025641	0.00345421	0.0132852			26	0.00400371	0.0207861	0.0216676	0.0132622	0.0325802	-0.00461413	0.0101538			26	0.00384813	0.0113366	0.0177332	0.0298994	0.0301299	0.00738657	0.0085166
26.2	0.0191691	0.0241419	0.0169435	0.0206805	0.0275784	0.00394048	0.00672005			26.2	0.0302858	0.025975	0.0062613	0.0334552	0.0134368	0.0273097	0.0233782			26.2	0.0182307	0.00794415	0.0296824	0.0372198	0.0382141	0.0186626	0.0137348			26.2	0.00233595	0.0167595	0.0207724	0.0167943	0.0238689	0.00605378	0.0159548			26.2	0.00862837	0.0162085	0.00895359	0.0213399	0.0367651	0.0209633	0.0116539
26.4	0.0141189	0.0276152	0.0125016	0.0210385	0.0233521	0.00504807	0.00370386			26.4	0.0326693	0.0264877	0.016135	0.0306336	0.0218766	0.0143081	0.0197933			26.4	0.0163987	0.0157909	0.0199416	0.0335409	0.0267385	0.0154587	0.00163564			26.4	0.00794995	0.0191248	0.0132462	0.0116626	0.0246637	0.00347886	0.0360429			26.4	0.00748704	0.0272495	0.00973396	0.0266441	0.0248291	0.0309043	0.0206161
26.6	0.00604756	0.029317	0.0263948	0.0296958	0.023937	0.00048904	0.00273446			26.6	0.0261814	0.0262985	0.0207621	0.0139784	0.0170297	0.0203743	0.0178495			26.6	0.0135353	0.0181225	0.0158625	0.0217847	0.0288935	0.00886577	0.00653806			26.6	0.00531496	0.012614	0.0107316	0.00783625	0.041197	0.00213601	0.0149669			26.6	0.00474343	0.016725	0.0213928	0.0282779	0.0324393	0.0204925	0.0174015
26.8	0.014627	0.0266658	0.0305348	0.0222469	0.0241474	0.005494	0.00627475			26.8	0.0246408	0.033151	0.0171053	0.0247932	0.0184359	0.0310595	0.0225537			26.8	0.0210259	0.01815	0.0262086	0.0222639	0.0281316	0.015904	0.0136398			26.8	0.00061804	0.0148672	0.0234945	0.0164731	0.0322585	0.0052891	0.00566043			26.8	0.0103068	0.0124183	0.0114781	0.0280207	0.0377076	0.0103033	0.0125312
27	0.0213557	0.028538	0.0199257	0.0278997	0.0314065	0.0104329	0.022041			27	0.0365999	0.0257388	0.013039	0.0315252	0.0130161	0.0173828	0.0307566			27	0.0159315	0.0147922	0.0207114	0.0238314	0.0380708	0.0170074	0.0144962			27	0.00512201	0.0220016	0.0278521	0.0133542	0.0259733	0.00371426	0.0141758			27	0.00678159	0.0168128	0.00686625	0.0288552	0.0265851	0.021521	0.016849
27.2	0.0178267	0.0284112	0.0133099	0.0250593	0.0228627	-0.00149022	0.0131826			27.2	0.0306123	0.0294344	0.0167406	0.0249304	0.0164359	0.0150974	0.0181			27.2	0.0181444	0.0110998	0.0221131	0.0313178	0.0246301	0.0160374	0.00382523			27.2	0.00661675	0.019427	0.0212645	0.0101211	0.0290019	-0.00083794	0.0280207			27.2	0.00679927	0.0244139	0.0177119	0.0216545	0.0269956	0.0293711	0.00935354
27.4	0.00923121	0.0253306	0.0194155	0.0174163	0.0202143	0.00496754	-0.00011271			27.4	0.0217605	0.0324734	0.0173832	0.0261772	0.0225306	0.0206346	0.0154488			27.4	0.0191745	0.0222271	0.0247594	0.0321629	0.0290623	0.0175675	0.00180863			27.4	0.00703982	0.0151684	0.0165669	0.015172	0.034301	0.00311876	0.0215796			27.4	0.00539318	0.0174011	0.025019	0.0308813	0.0308461	0.0191969	0.0154958
27.6	0.0152376	0.0310704	0.0253008	0.0263511	0.0316503	0.00914534	0.00681898			27.6	0.0221373	0.0282459	0.0251043	0.0290848	0.0241185	0.0206211	0.0288943			27.6	0.0210202	0.0237989	0.0205542	0.0206948	0.0343947	0.0109489	0.00667356			27.6	0.0093207	0.0167683	0.019078	0.0169755	0.0311007	0.00632741	0.0102016			27.6	0.00894085	0.0136749	0.0111783	0.0301914	0.0334619	0.0136556	0.0193578
27.8	0.022854	0.0321191	0.027929	0.0331685	0.0393672	-0.00282315	0.02308			27.8	0.0367724	0.0235754	0.0246063	0.0262593	0.0185371	0.0225168	0.0259852			27.8	0.0199648	0.0174642	0.0188613	0.0113986	0.0300756	0.0052686	0.014243			27.8	0.00936897	0.0212761	0.0300548	0.0133585	0.0216601	-0.00425353	0.0116492			27.8	0.00395734	0.0147019	0.0126833	0.0306716	0.0299105	0.0197239	0.0095426
28	0.0201212	0.0303526	0.0145793	0.0227066	0.0260296	-0.00281683	0.0139282			28	0.0259981	0.0273609	0.0100626	0.0331616	0.00939771	0.0219316	0.0197433			28	0.020588	0.013147	0.0347051	0.0340684	0.0306242	0.0170363	0.00865158			28	0.00258949	0.0206611	0.0234984	0.0201366	0.0324127	-0.00147273	0.0248409			28	0.00987839	0.0194911	0.0142433	0.0220223	0.0225779	0.0239817	0.00855461
28.2	0.0114195	0.0244326	0.0136967	0.0204915	0.0288182	0.00921749	-0.00227035			28.2	0.0304435	0.0307157	0.0167947	0.0278624	0.0232978	0.0190059	0.0152608			28.2	0.017628	0.0257249	0.0240373	0.0323141	0.034276	0.020898	0.00877656			28.2	0.00783375	0.0137818	0.0170988	0.0167315	0.0270329	0.0128621	0.0283314			28.2	0.00877452	0.0262361	0.0151799	0.0329891	0.0242905	0.031862	0.0220961
28.4	0.0135423	0.0356068	0.0312658	0.0301036	0.0344716	0.00910375	0.00726066			28.4	0.0268202	0.0279759	0.0143757	0.0280317	0.025578	0.0212496	0.0170801			28.4	0.0206066	0.0212896	0.0159128	0.0199917	0.0311659	0.00580058	0.00697002			28.4	0.0071691	0.0183808	0.0168065	0.00953917	0.0338389	0.00664826	0.0156307			28.4	0.00659986	0.0171633	0.0148761	0.031655	0.0346151	0.0208878	0.0197769
28.6	0.0184268	0.0278165	0.0354234	0.0286014	0.0290682	-0.00110039	0.0169743			28.6	0.0301655	0.0304628	0.0192544	0.0227971	0.00751836	0.0299759	0.0228028			28.6	0.0222952	0.0225587	0.0201169	0.015451	0.0289726	0.00989509	0.0194777			28.6	0.00256389	0.0179779	0.0232733	0.0194366	0.0332398	0.00068959	0.0092516			28.6	0.00800978	0.0112435	0.0133261	0.0230077	0.036074	0.00500308	0.0122856
28.8	0.0212829	0.026504	0.0191666	0.0287319	0.0320813	0.0164688	0.0129159			28.8	0.0373929	0.0293093	0.0124192	0.0358232	0.0149666	0.0220534	0.0286185			28.8	0.0174164	0.0195026	0.0240619	0.0336974	0.0381819	0.0209825	0.0131185			28.8	0.00326979	0.019995	0.0265766	0.0187286	0.0222897	0.00803782	0.0229455			28.8	0.0094449	0.0205823	0.00677652	0.0236183	0.0259567	0.0278	0.0174834
29	0.0110155	0.0331264	0.00983776	0.0286543	0.0240902	0.00243834	0.00346713			29	0.0314782	0.0278322	0.0148175	0.0326422	0.0240943	0.0121304	0.021759			29	0.0185819	0.0127844	0.0212365	0.0314868	0.0282682	0.0123287	-0.00015956			29	0.00801612	0.017961	0.0158859	0.0132129	0.0287165	-0.00071924	0.0285016			29	0.00742434	0.0275209	0.0193113	0.0251703	0.0282249	0.0414257	0.0129683
29.2	0.00933287	0.0272388	0.0196779	0.0239477	0.0230527	0.00970161	0.00038699			29.2	0.0277241	0.0290046	0.0234418	0.0248767	0.0234778	0.0284213	0.0105843			29.2	0.0194443	0.0256635	0.0193669	0.0253106	0.0291438	0.0114887	0.0027891			29.2	0.0045844	0.0120658	0.0102007	0.0131085	0.0377155	0.00106965	0.0182623			29.2	0.0128907	0.0146342	0.0215356	0.0349533	0.030993	0.0190481	0.0110481
29.4	0.0200688	0.0279119	0.0252148	0.0240487	0.030224	0.0082295	0.0112513			29.4	0.0310966	0.0301492	0.0228645	0.0386234	0.0206702	0.0202966	0.025931			29.4	0.0174518	0.0273925	0.0217475	0.0262657	0.0333746	0.0211543	0.0169022			29.4	0.00556548	0.0141435	0.0192325	0.0178804	0.0318965	0.0102694	0.0076064			29.4	0.00762718	0.0130353	0.0123318	0.0319378	0.0389245	0.0144576	0.0193884
29.6	0.0236897	0.0337608	0.0235546	0.0349754	0.0364758	0.00664944	0.0247014			29.6	0.0423992	0.0293438	0.0189453	0.0351304	0.00938686	0.0157677	0.0293457			29.6	0.0186861	0.02461	0.0144126	0.0193208	0.0323232	0.00790321	0.0172947			29.6	0.00776424	0.0199471	0.0276034	0.0162806	0.0239887	0.00999446	0.0176865			29.6	0.00898327	0.0208377	0.0166958	0.0257081	0.0289208	0.0297576	0.0191327
29.8	0.0194475	0.027544	0.0191094	0.0233281	0.0223091	-0.00208391	0.00978719			29.8	0.0252075	0.0271954	0.0150641	0.030972	0.0273427	0.0148391	0.0197497			29.8	0.0209851	0.0104141	0.0265338	0.0309395	0.029599	0.015233	0.0035483			29.8	0.00296395	0.0186715	0.0222349	0.0192651	0.0279515	-0.00199779	0.0275046			29.8	0.00818637	0.0225067	0.018642	0.0267177	0.0239071	0.0334636	0.00780236
30	0.0136494	0.0293339	0.0181819	0.0236224	0.0228186	0.00576354	0.00077991			30	0.0271175	0.0328104	0.0191986	0.0370581	0.0313599	0.0262148	0.01623			30	0.0206693	0.0230171	0.0260009	0.0336422	0.0319138	0.0203092	0.00828753			30	0.00508446	0.015439	0.0185981	0.0153434	0.0301598	0.00675594	0.0243224			30	0.00955195	0.0168556	0.0241569	0.0320799	0.0314585	0.0322838	0.0194973
30.2	0.0151289	0.0336818	0.0306464	0.0324581	0.0286453	0.0142357	0.0152061			30.2	0.0299518	0.033983	0.0232707	0.0297618	0.0244101	0.0179978	0.0300763			30.2	0.023613	0.0235753	0.0221523	0.0170677	0.0245962	0.012418	0.0149841			30.2	0.00799797	0.0183467	0.017418	0.0136658	0.0283945	0.0117544	0.0144544			30.2	0.00699343	0.0226117	0.0272015	0.0360294	0.0378023	0.0256289	0.0216526
30.4	0.0220312	0.0281099	0.0341114	0.0331252	0.0321288	0.00144031	0.0189676			30.4	0.0322862	0.0289928	0.0153951	0.0229058	0.0114395	0.0222298	0.0256442			30.4	0.0231157	0.0162406	0.0231059	0.0190819	0.0320295	0.0104179	0.0182171			30.4	0.00511212	0.0190104	0.030065	0.00990606	0.0339682	-0.00335544	0.0108214			30.4	0.00861009	0.0135046	0.01253	0.024651	0.030767	0.0126104	0.00373761
30.6	0.0207182	0.0253179	0.0149593	0.026074	0.0321967	0.00744553	0.00710023			30.6	0.032275	0.0288381	0.0107128	0.0448202	0.0177254	0.0255691	0.0249201			30.6	0.0218523	0.0115679	0.0308369	0.0364657	0.0441773	0.0179368	0.0153249			30.6	0.00200253	0.0215166	0.0250049	0.0194483	0.0284825	0.00979854	0.0243034			30.6	0.00974547	0.0216962	0.0152915	0.0246806	0.0301053	0.0316975	0.0151356
30.8	0.0121145	0.0329691	0.0097129	0.0252119	0.0274314	0.00636965	-0.00420818			30.8	0.0300213	0.0268829	0.0163577	0.0313452	0.0309818	0.014124	0.016085			30.8	0.0200157	0.0198695	0.0242709	0.0349929	0.0310825	0.0118439	0.0032876			30.8	0.00502368	0.0213892	0.0160723	0.0149699	0.0303938	0.00992651	0.0334671			30.8	0.0114523	0.0279001	0.0207697	0.0324622	0.0321265	0.0339285	0.0228469
31	0.0186791	0.0338495	0.0319594	0.0246757	0.030909	0.0063901	0.00755751			31	0.0283552	0.0318668	0.0218449	0.0181516	0.0283409	0.0246607	0.0206932			31	0.0206221	0.0226778	0.0167996	0.0148114	0.023988	0.00863115	0.0157175			31	0.00747835	0.016467	0.0155186	0.00854371	0.038267	0.00612499	0.0140944			31	0.00771132	0.0197341	0.0238645	0.033062	0.0317448	0.022603	0.012785
31.2	0.0262543	0.022874	0.0325319	0.0282143	0.0271361	0.00905155	0.012046			31.2	0.0342104	0.0312403	0.0178524	0.0311824	0.0122035	0.0292107	0.0286904			31.2	0.0266003	0.0262198	0.0240126	0.0240758	0.0384378	0.0168392	0.0169696			31.2	0.00305305	0.0150504	0.0290461	0.0225861	0.032606	0.00382698	0.00964839			31.2	0.0145356	0.0093868	0.00702756	0.0298617	0.0407068	0.0132335	0.0170249
31.4	0.0215166	0.0286645	0.0126243	0.029336	0.0349554	0.0149348	0.0179652			31.4	0.0394248	0.025781	0.0112979	0.0282587	0.0182776	0.0148027	0.0307286			31.4	0.0202206	0.0188061	0.023317	0.0280565	0.0433672	0.021675	0.0138596			31.4	0.00582529	0.0261033	0.0241683	0.0149517	0.0246448	0.0106714	0.027424			31.4	0.00972193	0.02456	0.010362	0.0266494	0.0304617	0.0314121	0.019339
31.6	0.0169281	0.0297489	0.0184377	0.0248721	0.0246392	0.00767193	0.0164463			31.6	0.0313262	0.0314049	0.0176275	0.0257696	0.0245674	0.0218129	0.0192899			31.6	0.0202873	0.0139986	0.0210115	0.0332026	0.0324926	0.0113212	0.00338008			31.6	0.00439169	0.022423	0.0215129	0.0105085	0.0349412	0.0037479	0.0300105			31.6	0.00804207	0.0275817	0.0251255	0.0283171	0.0264616	0.0337384	0.0113584
31.8	0.0181015	0.0272148	0.0247792	0.0216846	0.0223503	0.00929588	0.00166525			31.8	0.0249659	0.0357299	0.0268523	0.0283267	0.0243997	0.0292922	0.0182045			31.8	0.0179454	0.0278977	0.0252407	0.0332083	0.0296922	0.0204099	0.00783265			31.8	0.00831156	0.0172361	0.0159774	0.0183274	0.0344669	0.00239347	0.0212886			31.8	0.00840559	0.0150915	0.0211031	0.0319844	0.0334358	0.0248263	0.0188972
32	0.0221249	0.0289103	0.0257722	0.0248856	0.0296686	0.0098271	0.0173126			32	0.0341369	0.0333248	0.0227427	0.0345301	0.0228849	0.0246028	0.0268668			32	0.0245312	0.0295568	0.0207681	0.0179356	0.0302818	0.0156978	0.0203521			32	0.00989651	0.0201131	0.0267938	0.0171598	0.0304708	0.0085575	0.00686769			32	0.0108379	0.0168562	0.0155134	0.0350526	0.0403444	0.0189838	0.0209127
32.2	0.0225963	0.0294929	0.0195231	0.0334239	0.0364949	0.00749457	0.0244242			32.2	0.0364855	0.0294176	0.0150502	0.0322513	0.0175612	0.0197661	0.0243415			32.2	0.0194559	0.0249669	0.0220716	0.0167328	0.0386913	0.00555851	0.0137069			32.2	0.00438573	0.0252057	0.0317746	0.015222	0.0281519	0.00010279	0.0170881			32.2	0.00628922	0.0172476	0.0166096	0.0281563	0.0324349	0.0210504	0.00786486
32.4	0.0159286	0.0266819	0.0172657	0.0284584	0.020542	0.00625293	0.0111905			32.4	0.025933	0.029794	0.0128178	0.0311636	0.0234566	0.0228865	0.0177604			32.4	0.0193479	0.0146699	0.0283834	0.0402727	0.0398073	0.0221678	0.0105247			32.4	0.00519084	0.0210116	0.0222133	0.0222568	0.0375057	0.00298121	0.030113			32.4	0.012475	0.0220647	0.0191444	0.0276701	0.026489	0.0287813	0.00980565
32.6	0.0148496	0.0325347	0.0211456	0.0233941	0.028542	0.01078	0.00139705			32.6	0.0320882	0.0335296	0.0207251	0.0299802	0.0358064	0.0221117	0.021735			32.6	0.0192985	0.0216762	0.0223875	0.041991	0.0363646	0.0214526	0.00961952			32.6	0.010646	0.0175884	0.0173888	0.016642	0.0312437	0.00425444	0.0197912			32.6	0.0100579	0.0248265	0.0198888	0.0338034	0.0330218	0.0333232	0.0267973
32.8	0.0167476	0.0308447	0.0371933	0.0318153	0.0354087	0.00113151	0.0194338			32.8	0.0314765	0.0297522	0.0217277	0.0319424	0.0228902	0.0204295	0.0243587			32.8	0.0240781	0.0249596	0.0217077	0.013321	0.0282629	0.00692213	0.0114623			32.8	0.00795946	0.0179287	0.0239873	0.00817873	0.0370445	0.00643608	0.0143455			32.8	0.00785409	0.0180159	0.0155298	0.0333259	0.03841	0.0238174	0.0207347
33	0.0225465	0.0301577	0.0225607	0.0346011	0.0303431	0.0090772	0.0246185			33	0.0346525	0.0349955	0.01409	0.0328248	0.0119548	0.0267167	0.0211538			33	0.0256683	0.020627	0.0242074	0.0210709	0.0344052	0.00965119	0.0207574			33	0.00824394	0.0214484	0.027628	0.0205421	0.0390442	0.00078308	0.012205			33	0.00987043	0.00985148	0.0165846	0.0302085	0.0344474	0.00377501	0.0128725
33.2	0.0220821	0.0336897	0.00918626	0.0203574	0.0296317	0.00720491	0.0109303			33.2	0.0320814	0.0282465	0.0134852	0.0336818	0.0283853	0.0231585	0.0191986			33.2	0.0204876	0.0193109	0.0216152	0.0388502	0.0423314	0.024696	0.0157186			33.2	0.00367232	0.0251128	0.0206621	0.0199783	0.0297194	0.00859114	0.0307414			33.2	0.0116404	0.0247518	0.0117403	0.0271649	0.0311606	0.0264494	0.0180225
33.4	0.0184108	0.0391899	0.0188325	0.02675	0.0213621	0.00979578	-0.00080998			33.4	0.0323923	0.0314188	0.0215564	0.0260382	0.0310254	0.0180634	0.0222149			33.4	0.0186045	0.020621	0.0212102	0.0353064	0.0296693	0.0151036	9.32e-05			33.4	0.0117412	0.0189795	0.0146085	0.0122277	0.0339598	0.0117978	0.0273397			33.4	0.00753806	0.0297397	0.0216425	0.0362431	0.0266005	0.039242	0.0171747
33.6	0.0126401	0.0293912	0.029877	0.0220115	0.026365	0.00562525	0.0118785			33.6	0.0344085	0.0333154	0.0238945	0.0272209	0.0203363	0.0318393	0.0227279			33.6	0.0224213	0.0237366	0.0201084	0.0258744	0.0259159	0.0122497	0.00502706			33.6	0.00503118	0.0183688	0.0167055	0.0156282	0.0411621	0.00501236	0.0111487			33.6	0.00307596	0.0110054	0.0205667	0.0352982	0.0346674	0.017083	0.0161743
33.8	0.023953	0.0295518	0.0283479	0.0252904	0.0363327	0.0132595	0.0250852			33.8	0.0381986	0.0307274	0.0184945	0.0337932	0.0225773	0.0241879	0.0285423			33.8	0.0229776	0.0282131	0.0209579	0.0240505	0.0342189	0.0201689	0.0188986			33.8	0.00538355	0.0212055	0.0281842	0.0228909	0.0290588	0.0140122	0.0143024			33.8	0.0105656	0.0169044	0.0171677	0.0369075	0.0351652	0.0171011	0.0219417
34	0.0160636	0.0351547	0.016803	0.030453	0.0304517	0.010809	0.0149414			34	0.0389128	0.026414	0.0207559	0.0344814	0.0244851	0.0205064	0.0244665			34	0.0184559	0.0174483	0.0213517	0.0243296	0.0405753	0.0148847	0.0102596			34	0.00824257	0.0214766	0.0238474	0.018647	0.032179	0.00719496	0.0283823			34	0.00671182	0.0238282	0.0145311	0.0323385	0.0398079	0.0253177	0.0200205
34.2	0.0146705	0.0308203	0.0186282	0.0200994	0.0220097	0.00322387	0.00052447			34.2	0.0290438	0.0300215	0.0170874	0.0258685	0.0296878	0.0227013	0.0157765			34.2	0.0230756	0.0190949	0.0263999	0.0373295	0.0285039	0.0087839	0.0036387			34.2	0.00507084	0.0219987	0.0178616	0.0139423	0.0440457	0.00271433	0.0231706			34.2	0.00545145	0.0176231	0.0254927	0.0275547	0.0305693	0.0317785	0.00510257
34.4	0.0164936	0.0320667	0.0222516	0.021304	0.0305859	0.00522865	0.0127832			34.4	0.0277771	0.0310756	0.0205976	0.0400298	0.0349876	0.0291536	0.0237357			34.4	0.020408	0.0289175	0.0262065	0.0342029	0.0337572	0.0206762	0.0144768			34.4	0.00855131	0.0172778	0.0221602	0.0194035	0.0327426	0.0071083	0.010574			34.4	0.0102847	0.0214323	0.0209381	0.035161	0.0359422	0.0311634	0.0231592
34.6	0.0244231	0.0368578	0.0324881	0.0328146	0.0370279	0.0139362	0.0279887			34.6	0.0408928	0.0335068	0.0220612	0.0291053	0.0235033	0.0209295	0.0307146			34.6	0.0190127	0.0277587	0.0195591	0.0233137	0.0297281	0.0119905	0.00943875			34.6	0.0110312	0.022939	0.0313978	0.0151001	0.0322239	0.00821322	0.0142483			34.6	0.0113793	0.0220425	0.0180195	0.0397522	0.0399172	0.0251073	0.0214449
34.8	0.024045	0.0298279	0.0182717	0.0299775	0.0362285	-0.00075946	0.0156752			34.8	0.0371111	0.0338748	0.0171743	0.0252358	0.0168119	0.023375	0.0204732			34.8	0.0194957	0.0247715	0.0277412	0.0135369	0.0335728	0.00923414	0.0202559			34.8	0.00306077	0.0225672	0.0256401	0.0202593	0.0354089	-0.00572893	0.0265592			34.8	0.011066	0.0154831	0.0183652	0.030263	0.0366927	0.0143017	0.0106227
35	0.0151834	0.0258628	0.0141365	0.024542	0.0255881	0.00479948	0.00500657			35	0.0290601	0.0317562	0.021466	0.0373306	0.0360129	0.0235867	0.0184065			35	0.0225248	0.0126756	0.031178	0.0401729	0.0437019	0.0227052	0.0120108			35	0.00472653	0.0210114	0.0222174	0.0176624	0.0312994	0.00530586	0.0323222			35	0.0118088	0.0207765	0.0102691	0.0262239	0.0381439	0.0258953	0.0146101
35.2	0.0111395	0.0339032	0.0292622	0.0329855	0.0363021	0.0157171	0.010338			35.2	0.0343318	0.0332159	0.0253841	0.0299192	0.0354509	0.0167636	0.0185601			35.2	0.0153351	0.0223238	0.02122	0.0318201	0.0317778	0.0156533	0.00420134			35.2	0.0115049	0.0212819	0.0191887	0.0125788	0.0366162	0.00496395	0.0230979			35.2	0.00716159	0.0278157	0.0163188	0.0357988	0.0323692	0.0392094	0.0224172
35.4	0.0207915	0.0330496	0.0367299	0.0378854	0.0366875	0.00560892	0.0181247			35.4	0.0312304	0.0292325	0.0249489	0.0214958	0.0230486	0.0279769	0.0205797			35.4	0.0183107	0.0222924	0.014355	0.0213939	0.0276179	0.00894481	0.0111612			35.4	0.00336164	0.0213924	0.0214846	0.0164854	0.0384486	0.00215237	0.0117484			35.4	0.0121216	0.0201482	0.0233008	0.0361039	0.0379489	0.0209812	0.0209158
35.6	0.0218268	0.0277282	0.0188738	0.0342284	0.0302764	0.0127627	0.0204115			35.6	0.0341731	0.0366844	0.0132741	0.0381538	0.014352	0.0285027	0.0255453			35.6	0.022151	0.0230894	0.025088	0.0307921	0.0284758	0.0178931	0.0200125			35.6	0.00725616	0.0227876	0.0285241	0.0225091	0.029502	0.00929056	0.017538			35.6	0.0108699	0.0164471	0.00877225	0.0318988	0.0412273	0.0151594	0.0196841
35.8	0.0201832	0.0329759	0.0142104	0.0235687	0.0310461	0.00753473	0.00620862			35.8	0.0393759	0.0344567	0.0201972	0.0327762	0.0327844	0.022163	0.0237149			35.8	0.0166634	0.0210768	0.0252774	0.0266619	0.0448531	0.0222693	0.0161125			35.8	0.00822455	0.026093	0.018133	0.0183223	0.0305502	0.00627945	0.0303353			35.8	0.0101984	0.0253846	0.0144065	0.0250011	0.0345954	0.028699	0.0247814
36	0.0154121	0.0359815	0.0290682	0.0349892	0.0305724	0.0108352	0.00744131			36	0.0296832	0.0322596	0.023659	0.0184722	0.0285607	0.0234182	0.0186483			36	0.0221076	0.0203957	0.021496	0.0336936	0.0309271	0.0144439	0.00373165			36	0.00349981	0.0238718	0.0203452	0.0099525	0.0436087	0.0034267	0.021102			36	0.00724909	0.0244983	0.0292787	0.0293672	0.0296281	0.0389908	0.00845197
36.2	0.0227749	0.0342601	0.0274787	0.0286954	0.0286979	0.00947398	0.0126214			36.2	0.0304354	0.0359958	0.0218859	0.0318154	0.0237499	0.030364	0.0220475			36.2	0.0198752	0.0303894	0.0250149	0.0325736	0.0307931	0.0151548	0.0153073			36.2	0.00472373	0.0185222	0.0220974	0.0186585	0.041522	0.00685949	0.0163061			36.2	0.0102117	0.0226856	0.0201088	0.0356144	0.0326909	0.0231371	0.0196635
36.4	0.0215405	0.0346815	0.0310728	0.0324241	0.0333453	0.0139801	0.0184775			36.4	0.0401257	0.034568	0.0216519	0.0313647	0.0193771	0.0308245	0.0313468			36.4	0.0256982	0.0237442	0.0220982	0.021628	0.0341226	0.0119354	0.0159677			36.4	0.00423128	0.0232875	0.0287644	0.0196588	0.0277424	0.00616038	0.0206492			36.4	0.0129706	0.0224486	0.0147559	0.0351544	0.040879	0.0165258	0.0240519
36.6	0.0183327	0.0414594	0.0191493	0.0374825	0.0336518	0.00928923	0.0259736			36.6	0.0380765	0.0291897	0.0198666	0.023101	0.0262736	0.0169711	0.017684			36.6	0.0166094	0.021857	0.0226741	0.0215397	0.0362135	0.00710451	0.0192268			36.6	0.00285497	0.0208976	0.025581	0.0166342	0.031617	0.00041825	0.0315722			36.6	0.00738094	0.0250062	0.0172349	0.0307382	0.036092	0.0261841	0.0135485
36.8	0.0163339	0.0317446	0.0236692	0.0263735	0.0253834	0.00893882	0.00285768			36.8	0.0295806	0.0336915	0.0236815	0.0284609	0.0289941	0.0257069	0.0162245			36.8	0.0219272	0.0165716	0.0299201	0.041313	0.0406411	0.0175683	0.0100149			36.8	0.00898698	0.0223771	0.0149197	0.0203046	0.0372967	0.00654766	0.0314591			36.8	0.00938404	0.0210477	0.0220861	0.0281931	0.0297659	0.0326497	0.00895231
37	0.018942	0.0362621	0.0296244	0.0238318	0.0377826	0.00911395	0.0163467			37	0.0315484	0.0381442	0.0242	0.0286482	0.0367172	0.0257695	0.0260148			37	0.0193383	0.0272164	0.0236527	0.0384512	0.038898	0.0223698	0.00721156			37	0.00428329	0.0186622	0.0219376	0.0180258	0.0362045	0.00844433	0.0183776			37	0.0106771	0.0270029	0.0150202	0.0388376	0.0315932	0.0397851	0.0232751
37.2	0.0255225	0.0392619	0.0330707	0.037874	0.0423573	0.0064326	0.021662			37.2	0.0365346	0.0298938	0.0203406	0.0330254	0.0240809	0.0234196	0.0313477			37.2	0.018984	0.0219981	0.0185088	0.0168093	0.0328303	0.0082576	0.014035			37.2	0.00460341	0.0248256	0.0318413	0.0141902	0.0373157	0.00390176	0.014391			37.2	0.0116497	0.0240676	0.0199585	0.0363289	0.0335554	0.0208738	0.0179795
37.4	0.0247784	0.0307193	0.0215187	0.0331815	0.0329819	0.00148216	0.0241301			37.4	0.0373653	0.0350467	0.0164945	0.0363524	0.0195527	0.0256877	0.0266008			37.4	0.0231325	0.0232349	0.0244334	0.0181412	0.0378504	0.0106081	0.0176491			37.4	0.00427578	0.0228161	0.0257135	0.0205634	0.0400819	0.0013283	0.0250474			37.4	0.0135146	0.0214212	0.017564	0.0278783	0.0401	0.0151586	0.0109034
37.6	0.023498	0.0414672	0.0128851	0.0275658	0.0295713	0.00614156	0.00833592			37.6	0.0399714	0.0336454	0.0177275	0.0336846	0.0331467	0.0219277	0.0185023			37.6	0.0161405	0.0183183	0.0234293	0.0358925	0.0458386	0.0216925	0.0155726			37.6	0.00781285	0.017377	0.0158555	0.0195383	0.0315499	0.00476068	0.0405192			37.6	0.010809	0.027491	0.0125504	0.0286927	0.0300888	0.0341142	0.0200655
37.8	0.0186132	0.0424346	0.0258863	0.0313269	0.0350798	0.00739905	-0.00088317			37.8	0.0381997	0.0360824	0.0248718	0.0317332	0.0333801	0.0183642	0.0202012			37.8	0.0205529	0.0241861	0.0245995	0.0341031	0.0374828	0.0119222	0.00562603			37.8	0.00879299	0.019963	0.0224749	0.015398	0.0389632	0.00627142	0.0223952			37.8	0.00568678	0.0286991	0.0140425	0.0361061	0.0349343	0.040598	0.0213831
38	0.0195248	0.0320659	0.0376339	0.0308707	0.0326803	0.00171869	0.0158808			38	0.0342619	0.0386969	0.0227158	0.0334512	0.0189821	0.0264932	0.0246898			38	0.0246405	0.0242063	0.0244097	0.021891	0.0368951	0.0129644	0.0122848			38	0.0049155	0.0193714	0.0252218	0.0233426	0.0428109	0.00347377	0.0132664			38	0.00739273	0.0225288	0.0215083	0.0389496	0.0368248	0.0173494	0.01557
38.2	0.0244398	0.0342774	0.0252588	0.0334854	0.0349095	0.0101257	0.0213863			38.2	0.0392003	0.0293876	0.010046	0.0405511	0.0276118	0.0232117	0.0262463			38.2	0.0214322	0.0258826	0.0240672	0.0305696	0.0427808	0.0159425	0.0247344			38.2	0.00372246	0.0197581	0.0312185	0.0245712	0.0298804	0.00657614	0.0232319			38.2	0.0140851	0.0210164	0.0163705	0.0428065	0.0388661	0.0162344	0.0225518
38.4	0.0218195	0.0394634	0.0154828	0.0331948	0.0351091	0.011084	0.0191747			38.4	0.0424239	0.0315647	0.0159148	0.0308635	0.0324443	0.0200436	0.0222871			38.4	0.0191153	0.0205432	0.0191373	0.0242835	0.0395325	0.0169004	0.0142575			38.4	0.00806757	0.0209825	0.0233352	0.0144755	0.0387142	0.00860961	0.0305438			38.4	0.00858198	0.0282666	0.0180396	0.0380466	0.0340621	0.0359648	0.0145308
38.6	0.0127364	0.0356516	0.0223489	0.0296831	0.0316381	0.00233376	0.00408589			38.6	0.0285167	0.0349105	0.0271197	0.0257944	0.0248839	0.0266525	0.0204361			38.6	0.023265	0.010878	0.0296972	0.0384646	0.0385089	0.015105	0.00652681			38.6	0.0105168	0.013873	0.0166261	0.018476	0.0449984	0.00013074	0.0232167			38.6	0.0117425	0.0252994	0.0234325	0.03585	0.0321297	0.0358541	0.00926252
38.8	0.0155789	0.0306615	0.028264	0.0292468	0.0350661	0.0153514	0.0138512			38.8	0.0364939	0.0360017	0.0232149	0.0428171	0.0256665	0.0262942	0.0289329			38.8	0.0183726	0.0309154	0.0253599	0.0343533	0.0410857	0.0255879	0.0127122			38.8	0.00987098	0.0164394	0.0295588	0.0223781	0.0333248	0.00825308	0.016082			38.8	0.0103289	0.0230882	0.0203841	0.0400312	0.030227	0.0297514	0.0234923
39	0.0296993	0.0373447	0.0310273	0.0368956	0.0414589	0.00944731	0.0288736			39	0.0407913	0.0372368	0.0216271	0.0366999	0.0190961	0.0217621	0.0323604			39	0.0182787	0.0226349	0.0217594	0.0195471	0.0361017	0.0136255	0.0140575			39	0.00680719	0.0255574	0.0282134	0.0168273	0.0301557	0.00822825	0.0169788			39	0.00961848	0.0232751	0.0215225	0.0415828	0.0378414	0.0220553	0.0269377
39.2	0.0233804	0.0347431	0.0235276	0.0413793	0.0393552	-0.0004666	0.0189978			39.2	0.0365551	0.0351171	0.0146136	0.0328903	0.0246933	0.0268727	0.0200829			39.2	0.019578	0.0194592	0.0304063	0.0209377	0.0372496	0.00955714	0.0145934			39.2	0.00112646	0.0221199	0.023199	0.0192961	0.0367932	-0.00295603	0.0263005			39.2	0.010398	0.0172738	0.0165045	0.0316869	0.0313852	0.0195743	0.00680982
39.4	0.0212202	0.0341132	0.0162536	0.0241071	0.0277562	0.00687918	0.00130682			39.4	0.032449	0.0378533	0.0223473	0.037995	0.0347294	0.0285074	0.0176454			39.4	0.0234249	0.0119375	0.0329044	0.0425095	0.0464409	0.0216355	0.0207222			39.4	0.00800006	0.0197846	0.0218653	0.017668	0.0378092	0.00420336	0.0194753			39.4	0.0119821	0.0225905	0.0182767	0.03283	0.0371528	0.034232	0.016112
39.6	0.0170442	0.0378199	0.0293887	0.0357246	0.0415543	0.00959502	0.00087151			39.6	0.0366081	0.0383187	0.0249866	0.0367721	0.0340434	0.0201954	0.0290594			39.6	0.0179573	0.0269748	0.0261781	0.036723	0.0344145	0.0178463	0.00595955			39.6	0.00790944	0.0234063	0.0267489	0.0179632	0.0360571	0.00679082	0.0149068			39.6	0.01291	0.0264081	0.0192519	0.0413325	0.0343308	0.0377259	0.026464
39.8	0.0264857	0.0380434	0.040418	0.0373562	0.0434403	0.00134819	0.0228071			39.8	0.039112	0.0329923	0.025039	0.0264995	0.0140855	0.0272162	0.0292717			39.8	0.0272479	0.023497	0.0221108	0.0237428	0.0357606	0.0114376	0.0143773			39.8	0.00497695	0.0216585	0.0244343	0.016836	0.0404855	-0.00190999	0.0155458			39.8	0.00939952	0.0198026	0.0280716	0.0413053	0.0383605	0.0192562	0.0163748
40	0.0298624	0.0315802	0.0225024	0.0297022	0.0379329	0.0104013	0.020946			40	0.0356406	0.0359319	0.0148528	0.0439953	0.0261019	0.0267368	0.0277118			40	0.0201453	0.0255633	0.030354	0.0330437	0.0454933	0.0162055	0.0227335			40	0.00821326	0.0227517	0.0224655	0.0206598	0.0388986	-0.00015498	0.0285235			40	0.0114341	0.0181287	0.0106034	0.0393473	0.0461274	0.0155992	0.0202332
40.2	0.026028	0.0358226	0.0159588	0.0338709	0.0355374	0.00800107	0.00744724			40.2	0.0356331	0.0357985	0.0253566	0.0367434	0.0416321	0.0173448	0.0202868			40.2	0.0217357	0.0185575	0.0246263	0.0382756	0.0448289	0.022796	0.0090053			40.2	0.0123625	0.0267172	0.0156593	0.016918	0.0379222	0.00726852	0.0292473			40.2	0.0142802	0.0280965	0.0154371	0.0334005	0.0396165	0.0352729	0.0248974
40.4	0.0162544	0.0335015	0.0255615	0.0303507	0.0347705	0.0103169	0.00928367			40.4	0.0341407	0.0376663	0.024564	0.0230537	0.026252	0.0278544	0.0212278			40.4	0.0246053	0.0231793	0.026906	0.0395866	0.0323498	0.0163693	0.00530529			40.4	0.00528	0.0214854	0.0256997	0.0157752	0.0446683	0.00598847	0.0193873			40.4	0.01167	0.0263585	0.0279634	0.0347645	0.0336876	0.0359469	0.0164301
40.6	0.0248607	0.0292894	0.0349049	0.0294286	0.0328326	0.00971398	0.00953107			40.6	0.0361296	0.039529	0.0202795	0.037466	0.0245762	0.0353016	0.0312155			40.6	0.0193099	0.0302869	0.0251313	0.0352652	0.0368899	0.0194521	0.0116964			40.6	0.00776121	0.0203496	0.0300266	0.0238959	0.0379735	0.00264845	0.0156732			40.6	0.0171549	0.018833	0.0165959	0.0413179	0.0419605	0.0215433	0.0203364
40.8	0.0256307	0.0344486	0.0232617	0.0394972	0.0383601	0.00770506	0.025276			40.8	0.0427685	0.0358779	0.0183316	0.0388709	0.0231968	0.0254937	0.0337995			40.8	0.0192507	0.0268178	0.0244421	0.0264383	0.0373016	0.0150424	0.0212104			40.8	0.00818778	0.0223511	0.0278808	0.0200224	0.0363957	0.0095916	0.0268982			40.8	0.0156102	0.0201454	0.0159362	0.0387073	0.0410509	0.0225471	0.028683
41	0.0243055	0.038785	0.0171081	0.0307746	0.0370672	0.005402	0.0101971			41	0.0315861	0.0328472	0.0240772	0.0257921	0.0355376	0.0250988	0.0182298			41	0.0224032	0.0172207	0.0216103	0.0273547	0.0414837	0.011693	0.0112914			41	0.00678516	0.024075	0.0196637	0.0124371	0.0419429	-0.00221521	0.0306895			41	0.00848101	0.027746	0.0207255	0.0326732	0.0409991	0.0272396	0.0139593
41.2	0.0186611	0.0358745	0.0221886	0.0263085	0.0374595	0.00538536	0.00605351			41.2	0.0283949	0.0414316	0.0245404	0.0260057	0.0337502	0.0307662	0.0219767			41.2	0.0202844	0.0175796	0.0335154	0.0432795	0.0434678	0.0197635	0.0113614			41.2	0.00649843	0.021196	0.0204285	0.0246242	0.0461762	0.0087701	0.0183515			41.2	0.0124556	0.0263745	0.0199279	0.0347627	0.0334966	0.0299222	0.0125362
41.4	0.0183293	0.0382253	0.0266239	0.0319297	0.0404988	0.0155013	0.0120398			41.4	0.0356702	0.0373547	0.0254398	0.0384154	0.0318875	0.0278818	0.0305622			41.4	0.0223991	0.0261526	0.0262613	0.0371494	0.0392874	0.0263106	0.00981051			41.4	0.0105936	0.0196102	0.0309259	0.0219746	0.0343858	0.0103116	0.00868263			41.4	0.0101651	0.0208337	0.0200823	0.0451233	0.0370496	0.0313786	0.0271843
41.6	0.0339886	0.0417107	0.0327609	0.0400078	0.0405355	0.00484986	0.0238318			41.6	0.0456067	0.0390542	0.0190145	0.0349392	0.016415	0.0222564	0.0277801			41.6	0.0256752	0.0286517	0.0186444	0.0178631	0.0303282	0.0120383	0.0132495			41.6	0.00469329	0.0252045	0.0252802	0.0175885	0.0305065	-0.00215746	0.0268609			41.6	0.00843177	0.0213208	0.0228063	0.0444761	0.0358616	0.0224003	0.0188315
41.8	0.0286923	0.0372766	0.0215957	0.0323138	0.036338	0.00563627	0.027167			41.8	0.0298589	0.0395308	0.0153554	0.0387733	0.0289089	0.0268375	0.0192161			41.8	0.0234193	0.0167412	0.0298418	0.0301139	0.0460271	0.0135266	0.0173164			41.8	0.00567909	0.0232955	0.0208986	0.02468	0.0416223	-0.00215029	0.0300299			41.8	0.0126215	0.0187912	0.017786	0.034161	0.0401616	0.0165011	0.0143076
42	0.0181827	0.0360212	0.0175582	0.027765	0.0322808	0.00987792	0.00137712			42	0.0326018	0.0387348	0.0233293	0.0334392	0.0388398	0.0265098	0.0231604			42	0.0258196	0.0173971	0.0302154	0.0456974	0.0454753	0.0296792	0.0114285			42	0.0099587	0.0160247	0.0204259	0.0208516	0.0396206	0.0090476	0.026945			42	0.0128098	0.0321859	0.0153212	0.033431	0.0322212	0.0345843	0.0223397
42.2	0.0171757	0.0464713	0.0296289	0.0340582	0.0411499	0.0123582	0.00334509			42.2	0.0343094	0.0385975	0.0258008	0.0372203	0.0339856	0.0239383	0.0263713			42.2	0.0252196	0.0302889	0.0262009	0.0315245	0.0377637	0.0170568	0.00412728			42.2	0.00651198	0.0191987	0.0262225	0.0186387	0.0372678	0.00700659	0.0102983			42.2	0.0112391	0.0287693	0.0233607	0.0428149	0.0409592	0.0416438	0.0240257
42.4	0.0185201	0.0347235	0.0310727	0.0334761	0.0366242	0.00593841	0.0178449			42.4	0.0424048	0.0377856	0.0193843	0.0411997	0.0116973	0.0302374	0.0283614			42.4	0.0266974	0.0294421	0.0238244	0.0228306	0.0351539	0.0164199	0.0168358			42.4	0.00317279	0.0220659	0.0299383	0.0243524	0.0410896	-0.00266006	0.023355			42.4	0.012606	0.0194987	0.0204237	0.0404112	0.040395	0.0140629	0.0202516
42.6	0.0270518	0.038114	0.0240692	0.0325958	0.0393271	0.0147036	0.0227301			42.6	0.0370572	0.0385387	0.00998669	0.0387371	0.0273693	0.0254473	0.0216303			42.6	0.0247576	0.0248965	0.020806	0.0295836	0.0397235	0.022278	0.0253127			42.6	0.00934424	0.0237972	0.0260219	0.0257377	0.0387559	0.00888835	0.0376952			42.6	0.014042	0.0187465	0.0125392	0.0327899	0.0426347	0.0236047	0.0255833
42.8	0.0247761	0.0437002	0.0156551	0.031896	0.0325366	0.00797162	0.0119414			42.8	0.0353255	0.0356301	0.0214294	0.0356118	0.0421894	0.0181473	0.0257922			42.8	0.0233123	0.0218523	0.0253128	0.0360986	0.038401	0.0181258	0.00829161			42.8	0.0056251	0.0258588	0.0156787	0.00942372	0.0428726	0.00788276	0.0297307			42.8	0.0101162	0.0265757	0.017305	0.0385017	0.040112	0.0341516	0.0238106
43	0.014675	0.0351582	0.0254153	0.0367029	0.0356812	0.00787898	0.00728513			43	0.0339027	0.0402481	0.0277785	0.0324098	0.0300349	0.0342013	0.025816			43	0.0232852	0.0279346	0.0274889	0.0348496	0.0351226	0.0170052	0.00939893			43	0.00254312	0.0197454	0.0241673	0.0199026	0.0444292	0.00608917	0.0151332			43	0.0111287	0.0221402	0.0216982	0.0335331	0.0376514	0.037242	0.0103673
43.2	0.0205929	0.0359385	0.028201	0.0278789	0.0365224	0.0148433	0.015908			43.2	0.0425546	0.0427518	0.0232741	0.0419757	0.0226559	0.028851	0.0325525			43.2	0.0196752	0.0288735	0.0258032	0.028131	0.03485	0.0236894	0.0136997			43.2	0.00653234	0.0176946	0.0328753	0.0244732	0.032342	0.0100746	0.0170994			43.2	0.0135232	0.0187801	0.0236597	0.0466942	0.0468358	0.0279421	0.0267093
43.4	0.024694	0.0406021	0.0342919	0.0376419	0.0410361	0.0145232	0.0296332			43.4	0.0440042	0.0385248	0.0184338	0.0394876	0.029266	0.0219641	0.0283585			43.4	0.0280025	0.026375	0.0208615	0.0191983	0.0345728	0.0158964	0.0208028			43.4	0.00550352	0.0255122	0.0307346	0.0150384	0.034518	0.00623618	0.0353622			43.4	0.0130124	0.0252679	0.0182483	0.037928	0.0417792	0.0259617	0.0188211
43.6	0.0193536	0.0394285	0.0202395	0.0346491	0.0376204	0.00464843	0.0181141			43.6	0.0297253	0.0392374	0.0223089	0.029892	0.0363076	0.0270535	0.015652			43.6	0.0196023	0.0210051	0.0316837	0.0290443	0.0429677	0.0125023	0.0133354			43.6	0.00788098	0.0182591	0.0215958	0.0187638	0.0436038	0.00522572	0.0278858			43.6	0.00971771	0.0230974	0.0227721	0.0312998	0.0365972	0.0271497	0.0109708
43.8	0.0189525	0.0338721	0.0183397	0.0262962	0.0353947	0.0100795	0.0059022			43.8	0.0366041	0.0455767	0.0250261	0.0379535	0.0324123	0.0325847	0.0267061			43.8	0.0260675	0.0218111	0.0311853	0.0525125	0.0465399	0.0251566	0.0116064			43.8	0.0118005	0.0191659	0.0217679	0.0213491	0.0398308	0.00621471	0.0176352			43.8	0.0110303	0.0255252	0.0187888	0.0388325	0.0366268	0.0385997	0.0187467
44	0.0222228	0.0426379	0.0310915	0.0378004	0.041309	0.0170693	0.0145206			44	0.043317	0.0376593	0.0276742	0.0372155	0.034367	0.0253166	0.0333299			44	0.0210993	0.0330395	0.0247649	0.0224888	0.0360311	0.0193544	0.010539			44	0.0126941	0.030344	0.0384918	0.0165499	0.0387452	0.00734452	0.0121233			44	0.0117143	0.0346458	0.0206946	0.0364339	0.0402908	0.0386664	0.0282121
44.2	0.0250793	0.0333255	0.0400939	0.0443986	0.0455323	0.00653985	0.020799			44.2	0.0393406	0.0348841	0.0214936	0.0281412	0.0250181	0.0257955	0.0267164			44.2	0.0285589	0.0282918	0.0259307	0.0181935	0.0336931	0.0131863	0.0214063			44.2	0.00585849	0.0259138	0.0337887	0.0194891	0.0402293	0.0017179	0.0304058			44.2	0.00847908	0.0187059	0.0232517	0.0373358	0.0468879	0.015177	0.0141124
44.4	0.0338187	0.0365481	0.0242224	0.0298434	0.0381032	0.0136359	0.0195381			44.4	0.0343632	0.0423881	0.0227425	0.0418793	0.0341501	0.0275014	0.0217759			44.4	0.0241009	0.025003	0.0270836	0.0316576	0.0489166	0.0191983	0.0242744			44.4	0.0106811	0.0254026	0.0223833	0.0249494	0.037669	0.00700607	0.032839			44.4	0.0179093	0.0169128	0.0112055	0.0321709	0.0433037	0.0192607	0.0186968
44.6	0.0224932	0.0433166	0.0191757	0.0353607	0.0366228	0.0148209	0.0115196			44.6	0.0372997	0.0391186	0.0272728	0.0324276	0.0409188	0.0232504	0.0246669			44.6	0.0236618	0.0236974	0.0335498	0.0414385	0.0411402	0.0209916	0.0104584			44.6	0.00987939	0.0247853	0.0209532	0.0172383	0.0440659	0.0103547	0.0257947			44.6	0.0167495	0.030918	0.0174473	0.0356082	0.0364638	0.0346869	0.0230422
44.8	0.019813	0.0398108	0.0346459	0.0390761	0.0409378	0.00878537	0.016053			44.8	0.041602	0.0356898	0.0276568	0.023855	0.0291947	0.0282803	0.0277677			44.8	0.024973	0.031176	0.0242146	0.032567	0.034259	0.0151828	0.0110674			44.8	0.00862962	0.0253545	0.0287269	0.0170548	0.0443704	0.00110211	0.0162237			44.8	0.00731436	0.0268553	0.0293269	0.033714	0.0344079	0.0408941	0.0169053
45	0.0327282	0.0306041	0.0356627	0.0373658	0.0340315	0.0121671	0.0209855			45	0.0457997	0.0419981	0.0177777	0.0387661	0.0236237	0.0294412	0.028737			45	0.0282618	0.0279534	0.0259871	0.0280466	0.0348095	0.0191141	0.0222658			45	0.00283633	0.0217699	0.030845	0.0266504	0.0363345	0.00207368	0.0247902			45	0.0136905	0.0172384	0.0214101	0.0413913	0.0463711	0.0236349	0.0243251
45.2	0.0328154	0.0382224	0.0233979	0.0348858	0.0356102	0.0117622	0.0219239			45.2	0.0435779	0.0351942	0.0205671	0.037132	0.0409991	0.0179343	0.0290315			45.2	0.024253	0.0264776	0.026478	0.0318796	0.0478656	0.0189969	0.0215979			45.2	0.00655489	0.0280582	0.0270895	0.0202282	0.0419193	0.0116372	0.0344943			45.2	0.0137462	0.0246452	0.0139137	0.0336458	0.043849	0.025697	0.0267582
45.4	0.0210913	0.0406547	0.025835	0.0368018	0.0300085	0.00558897	0.0192701			45.4	0.0373363	0.0386345	0.0264259	0.0259549	0.0348715	0.026216	0.0203662			45.4	0.0246804	0.0189813	0.0256519	0.035555	0.0461507	0.0210365	0.00738923			45.4	0.00800941	0.0249148	0.0191436	0.014584	0.0507157	0.00973434	0.0245492			45.4	0.0120144	0.0258736	0.0219235	0.029955	0.037018	0.036901	0.0156893
45.6	0.0199569	0.0306777	0.0270028	0.0298373	0.033083	0.00627905	0.00420994			45.6	0.0349673	0.0387826	0.0265306	0.0348332	0.032624	0.0319777	0.0230196			45.6	0.0217857	0.0293818	0.0309169	0.0458874	0.040578	0.0231287	0.0114872			45.6	0.00783938	0.0229159	0.0319456	0.0214835	0.0434985	0.00698415	0.0137459			45.6	0.0181628	0.0263324	0.0274726	0.038783	0.0383226	0.0326321	0.0145356
45.8	0.0290978	0.0360034	0.0305798	0.0336338	0.0454074	0.00991777	0.0245725			45.8	0.0460247	0.0384612	0.021885	0.0381595	0.0246134	0.0284871	0.0333458			45.8	0.0223328	0.0307819	0.0238749	0.0311032	0.0435255	0.0172835	0.01721			45.8	0.00421915	0.0284681	0.0325463	0.0215338	0.0324606	0.0101834	0.0218144			45.8	0.0151041	0.0295422	0.0202116	0.0404532	0.040758	0.0384168	0.0268994
46	0.0295499	0.0398368	0.0255439	0.0425148	0.043036	0.00663194	0.0320131			46	0.0392488	0.0384273	0.0234544	0.0364107	0.0283532	0.0251616	0.0243376			46	0.0247478	0.0305857	0.0279741	0.0218785	0.040956	0.010855	0.0193917			46	0.0108944	0.028264	0.0287721	0.0182757	0.0448005	0.00156386	0.0363202			46	0.00855361	0.0228322	0.0265762	0.0404933	0.0439228	0.0223968	0.0198921
46.2	0.0251748	0.0366336	0.0176838	0.0408944	0.0355459	0.00347701	0.0233398			46.2	0.0346272	0.0375112	0.0254724	0.0309172	0.0375025	0.027823	0.0183558			46.2	0.0223818	0.0148552	0.0331435	0.039558	0.0450252	0.0245905	0.0126178			46.2	0.00966865	0.0208608	0.0201449	0.0230527	0.0411022	0.00431046	0.0316204			46.2	0.0130835	0.0249004	0.0122302	0.0330636	0.0401366	0.0255098	0.0203191
46.4	0.0230669	0.0396282	0.0211777	0.0282216	0.0382368	0.0124855	0.00866133			46.4	0.0385986	0.0423938	0.0302912	0.03436	0.0406539	0.0267406	0.027269			46.4	0.0271288	0.0239078	0.0298983	0.0471181	0.0433282	0.0288488	0.00969225			46.4	0.010137	0.0216186	0.029237	0.0215859	0.0363125	0.0109453	0.0181888			46.4	0.0155313	0.0290428	0.0208384	0.0364588	0.0375696	0.0416592	0.0234748
46.6	0.02358	0.0476389	0.0325554	0.0402257	0.0472204	0.0100854	0.0180395			46.6	0.0447935	0.0387366	0.0268422	0.0300012	0.0274186	0.0302712	0.0342922			46.6	0.0239817	0.032999	0.0214146	0.030373	0.0344529	0.0126527	0.0100912			46.6	0.00679229	0.0217483	0.031559	0.0211516	0.0422547	-0.00021084	0.0153792			46.6	0.00614518	0.0289428	0.0279015	0.0398832	0.0407589	0.045609	0.0257498
46.8	0.0319941	0.0346502	0.0336943	0.0382035	0.0403515	0.00783959	0.0277597			46.8	0.0418501	0.0384816	0.0184806	0.0371563	0.0281246	0.0324902	0.0276309			46.8	0.0308693	0.0283964	0.0285292	0.0248745	0.0391946	0.0117093	0.0226026			46.8	0.00205757	0.0266357	0.0295976	0.0237399	0.0416784	0.00015966	0.0302762			46.8	0.00861442	0.0187867	0.0287088	0.0399065	0.0422013	0.0232676	0.0187239
47	0.0272405	0.0385894	0.0138862	0.0311634	0.0382097	0.0119197	0.0254027			47	0.0356036	0.0378478	0.0222164	0.0354948	0.0440348	0.0224966	0.0258717			47	0.0245882	0.0221768	0.0342804	0.0402882	0.0528395	0.0287471	0.0146255			47	0.0142798	0.0267287	0.0261598	0.0207642	0.042146	0.0136859	0.0329814			47	0.0158613	0.0171649	0.0132888	0.0394461	0.0415579	0.022102	0.027252
47.2	0.0201332	0.0417896	0.0182666	0.0325055	0.038904	0.0118197	0.0099129			47.2	0.0398362	0.0400948	0.0327627	0.0303591	0.0386734	0.0262146	0.0232178			47.2	0.0252794	0.0225785	0.0313782	0.0397901	0.0355776	0.0194024	0.00887204			47.2	0.00705262	0.0246099	0.022026	0.0153423	0.0470576	0.00558026	0.0177284			47.2	0.0115109	0.030677	0.0152178	0.0383801	0.0406962	0.0387438	0.018311
47.4	0.0150858	0.0379245	0.03112	0.0407808	0.0361067	0.00725594	0.0102064			47.4	0.041197	0.0433568	0.0291709	0.0308728	0.0272075	0.0365664	0.0315229			47.4	0.0229983	0.0331663	0.0280734	0.0313554	0.0393715	0.0178325	0.0112313			47.4	0.00492883	0.0212348	0.0343191	0.0216506	0.046316	0.00486007	0.0151368			47.4	0.0128756	0.0307985	0.0334597	0.0376262	0.0401403	0.0369382	0.0159527
47.6	0.0247165	0.0388423	0.0333661	0.0326969	0.040469	0.0135437	0.0205338			47.6	0.0452196	0.0412063	0.0180687	0.0416387	0.0316106	0.0270296	0.0329184			47.6	0.0242116	0.0319559	0.0260523	0.0292263	0.0424634	0.0229525	0.0255709			47.6	0.00739455	0.0274932	0.0311589	0.0273899	0.0341591	0.00906604	0.0302793			47.6	0.0154364	0.0234414	0.0241708	0.0404636	0.0442476	0.02872	0.0298835
47.8	0.0326595	0.0412631	0.0201438	0.0420959	0.0420622	0.009691	0.0254677			47.8	0.0463401	0.0366065	0.0277552	0.0372684	0.0426792	0.0225319	0.0233318			47.8	0.0218477	0.0233206	0.0273899	0.0301203	0.0471265	0.016851	0.0163179			47.8	0.0141835	0.0268034	0.0260993	0.0146907	0.0449371	0.0112868	0.0366064			47.8	0.0160915	0.0229617	0.0178054	0.0409123	0.0465522	0.0281591	0.0219889
48	0.0192868	0.0394988	0.0236735	0.039304	0.0360273	0.00570843	0.0101663			48	0.0330749	0.0378346	0.0299015	0.0282719	0.0365687	0.0284337	0.0243845			48	0.0212506	0.0213072	0.0297671	0.0424832	0.0394044	0.0192803	0.0130589			48	0.00913346	0.0176505	0.0222498	0.0134052	0.0471128	0.00639332	0.0265077			48	0.0132444	0.0250384	0.0214042	0.030817	0.0405368	0.0355316	0.0131696
48.2	0.0164409	0.0398579	0.021702	0.028174	0.041498	0.0128398	0.00636914			48.2	0.0399718	0.043121	0.0289646	0.0436101	0.0343671	0.0307594	0.0298937			48.2	0.0245138	0.0308571	0.0324116	0.0389163	0.048765	0.0248808	0.0166323			48.2	0.00303748	0.0201703	0.0335259	0.0263818	0.0325319	0.00594646	0.0154179			48.2	0.0138589	0.0290047	0.0218028	0.0383711	0.0408352	0.0356496	0.0265679
48.4	0.0280765	0.0423252	0.0391853	0.0420703	0.0435389	0.012953	0.0188673			48.4	0.048133	0.0346863	0.0241234	0.0379301	0.0235918	0.0263128	0.0378268			48.4	0.0224933	0.0304905	0.0261854	0.0237218	0.0434392	0.0125076	0.0163279			48.4	0.00840099	0.0299397	0.0389202	0.0179124	0.0342437	0.00906967	0.0227973			48.4	0.017117	0.0304248	0.0227993	0.0449307	0.0446335	0.037996	0.0279961
48.6	0.02703	0.0376802	0.0316389	0.0484344	0.0465008	0.00491523	0.0254673			48.6	0.0417768	0.0409661	0.020973	0.0308894	0.0307173	0.0286196	0.0282171			48.6	0.0253104	0.0226638	0.0322527	0.0229759	0.0468805	0.0157945	0.0235223			48.6	0.00804775	0.0243341	0.0293786	0.0162994	0.0468228	0.00258	0.0353372			48.6	0.00926835	0.0177512	0.0265814	0.0472878	0.0502188	0.0175908	0.0175421
48.8	0.0237676	0.0395866	0.0169207	0.0278415	0.0357819	0.00503857	0.0119684			48.8	0.0392014	0.0437426	0.0268654	0.0296228	0.036808	0.0295902	0.0240406			48.8	0.0234077	0.0159681	0.0343014	0.0467093	0.0476915	0.0284653	0.0196221			48.8	0.011641	0.0195855	0.0267235	0.0228861	0.0455698	0.00450385	0.0303616			48.8	0.0125541	0.0218883	0.0176411	0.0335695	0.0499659	0.0249411	0.0195668
49	0.0240893	0.0417251	0.0257319	0.036922	0.0401574	0.00958293	0.00226939			49	0.0428409	0.0406364	0.0335759	0.0352473	0.0456574	0.0249557	0.0247801			49	0.0192629	0.0323909	0.027265	0.0393181	0.0432164	0.0238791	0.00931365			49	0.0103728	0.0246078	0.027933	0.0139481	0.044755	0.0101078	0.0192513			49	0.0147747	0.0346911	0.0202837	0.0417766	0.0394007	0.0448631	0.0251459
49.2	0.0212957	0.0422825	0.0426693	0.0403393	0.0480079	0.00830227	0.0153969			49.2	0.042797	0.0381546	0.0297685	0.0250059	0.0271861	0.0283335	0.0246881			49.2	0.0250821	0.0291321	0.0257531	0.0245737	0.0399351	0.01761	0.01535			49.2	0.00682255	0.0266704	0.0278284	0.0208358	0.0443407	-0.00325276	0.0236298			49.2	0.00879498	0.0263738	0.0296812	0.0390649	0.0394136	0.0340639	0.0243731
49.4	0.0316667	0.0330774	0.0369502	0.0322718	0.037131	0.0120141	0.0174946			49.4	0.0426127	0.0435767	0.0177782	0.0361226	0.0315122	0.0303147	0.0271194			49.4	0.0308694	0.0328413	0.0307005	0.0281612	0.043338	0.0189304	0.0282726			49.4	0.00496013	0.0273923	0.0245921	0.0243335	0.0412257	0.00018469	0.0325594			49.4	0.0177415	0.0211069	0.0236587	0.0442357	0.0480569	0.0168394	0.0260364
[truncated: 4,618 more rows]
[truncated: 35 more columns]

## Sheet: Figure 3d
Figure 3d
Raw Data
[truncated: 22 more rows]

## Sheet: Figure 4a
Figure 4a
[truncated: 6,173 more rows]

[truncated: 17 more sheets: Figure 4b-f, Table 1, Table 2, Supplementary Fig. 1, Supplementary Fig. 2, Supplementary Fig. 3, Supplementary Fig. 4, Supplementary Fig. 5, Supplementary Fig. 6a, Supplementary Fig. 6b, Supplementary Fig. 6c, Supplementary Fig. 7, Supplementary Fig. 8a, Supplementary Fig. 9, Supplementary Fig. 10, Supplementary Table 1, Supplementary Table 2]
